# Supplementary material for: Don’t die like me: Which proteins are responsible for the selective neuronal vulnerability within the substantia nigra?
Source: PLoS One. 2024 Jul 31;19(7):e0296730. doi: 10.1371/journal.pone.0296730 (PMC11290673; doi:10.1371/journal.pone.0296730)
Supplement: S1 Data — (XLSX) [file pone.0296730.s001.xlsx]

## Sheet: Core Proteome Dorsal
PG.ProteinAccessions	PG.Qvalue
A0AVT1	5.74331e-06
A0FGR8	4.09144e-07
A0MZ66	1.58799e-06
A1L0T0	2.16635e-06
A1Z1Q3	1.51933e-06
A2RRP1	5.25883e-06
A2RUB1	8.06166e-06
A4D126	0.000229696
A5YM72	7.37395e-06
A6NCE7;Q9GZQ8	1.02076e-06
A6NDG6	4.20182e-07
A6NDU8	0.000380986
A6NGN9	0.000383614
A8MWD9;P62308	4.45353e-07
B5ME19;Q99613	5.3867e-07
B9A064;P0DOX8	4.09144e-07
E9PAV3;Q13765	1.09193e-06
O00116	3.00764e-05
O00139	8.59457e-07
O00142	1.85179e-05
O00154	4.09144e-07
O00170	6.50744e-07
O00186	1.5971e-06
O00214	6.58491e-05
O00217	2.97034e-06
O00231	1.44549e-06
O00232	5.67032e-07
O00233	3.77507e-06
O00258	3.66204e-06
O00264	5.67032e-07
O00273	1.08693e-05
O00305	3.15369e-06
O00330	4.54491e-07
O00401	9.82005e-07
O00408	4.09144e-07
O00410	9.48294e-07
O00429	4.09144e-07
O00445	5.73069e-07
O00468	4.09144e-07
O00483	2.8521e-06
O00487	1.12095e-06
O00499	4.44607e-07
O00519	3.15282e-06
O00533	4.09144e-07
O00534	4.98807e-07
O00562	4.09144e-07
O00571	6.1724e-07
O00625	6.74181e-07
O00764	6.68347e-07
O14495	4.09144e-07
O14521	2.99247e-05
O14523	4.09144e-07
O14531	4.09144e-07
O14548	1.54597e-06
O14558	4.09144e-07
O14576	4.09144e-07
O14594	5.52982e-07
O14617	5.03194e-07
O14618	5.59925e-05
O14639	2.92563e-06
O14672	1.66763e-06
O14734	3.40387e-06
O14735	3.56917e-06
O14737	8.44606e-07
O14744	9.48829e-07
O14745	9.48829e-07
O14773	4.23211e-07
O14775	7.85676e-07
O14807	2.95451e-06
O14810	9.82005e-07
O14818	4.09595e-07
O14828	4.09144e-07
O14874	7.6039e-06
O14879	1.87837e-06
O14880	5.05557e-07
O14910	2.16635e-06
O14936	1.14176e-06
O14949	1.03521e-06
O14950;P19105	5.2647e-07
O14964	4.95305e-06
O14974	6.62997e-06
O14979	4.09144e-07
O14980	9.68301e-06
O14994	4.09144e-07
O15020	4.23211e-07
O15061	1.69041e-05
O15075	6.94458e-07
O15079	3.25508e-06
O15085	4.29527e-06
O15126	1.4685e-06
O15143	2.68555e-05
O15144	5.34636e-07
O15145	7.71302e-07
O15173	4.09144e-07
O15197	2.8432e-05
O15212	5.89736e-07
O15230	8.59435e-07
O15240	4.59166e-07
O15258	0.000504899
O15269	8.54e-06
O15294	6.50744e-07
O15372	1.49428e-05
O15394	5.60221e-07
O15400	4.09144e-07
O15498	8.73766e-07
O15511	4.09144e-07
O15530	5.17171e-05
O43157	7.223e-07
O43169	4.09144e-07
O43175	4.23211e-07
O43181	4.8405e-07
O43236	4.09144e-07
O43237	4.09144e-07
O43242	6.27279e-07
O43292	2.03225e-05
O43301	4.2972e-07
O43390	1.10367e-06
O43396	5.34636e-07
O43405	2.11027e-06
O43414	9.77432e-06
O43426	4.09144e-07
O43464	6.80037e-06
O43488	7.16899e-07
O43491	4.09144e-07
O43504	8.67458e-06
O43505	1.72512e-06
O43566	5.1757e-07
O43581	4.09144e-07
O43583	8.08009e-05
O43592	1.19819e-05
O43598	9.88127e-07
O43617	3.7776e-06
O43633	2.94034e-06
O43676	4.31398e-06
O43678	4.09144e-07
O43681	9.55383e-07
O43707	4.27043e-07
O43747	8.66931e-07
O43759	1.70665e-06
O43761	1.15306e-06
O43765	6.65704e-07
O43772	1.80189e-05
O43776	4.7296e-07
O43813	4.09144e-07
O43815	1.21247e-06
O43837	4.09144e-07
O43852	4.09144e-07
O43865	4.89906e-07
O43920	4.83764e-07
O60220	5.91696e-07
O60256	2.9422e-06
O60262	4.09144e-07
O60268	9.92658e-06
O60271	1.06556e-06
O60282	4.27381e-07
O60313	4.09144e-07
O60331	1.55988e-06
O60449	6.01951e-05
O60488	2.21762e-06
O60493	1.69055e-06
O60502	7.53133e-07
O60506	1.58145e-06
O60518	5.78978e-06
O60547	4.90658e-06
O60613	4.03453e-05
O60641	4.09144e-07
O60664	4.366e-07
O60762	3.48135e-06
O60763	6.07617e-07
O60784	6.00488e-07
O60814;P57053;P58876;P62807;Q5QNW6;Q93079;Q99877;Q99879	1.99354e-06
O60831	4.37985e-07
O60861	8.61638e-06
O60869	8.1775e-07
O60879	9.55383e-07
O60883	1.28881e-05
O60884	4.20553e-07
O60888	9.6381e-07
O60925	7.18236e-07
O60936	1.23479e-06
O60939	9.81678e-07
O75044	3.39753e-06
O75061	6.12769e-07
O75077	4.92348e-07
O75083	4.09144e-07
O75110	1.58799e-06
O75116	7.13701e-07
O75122	5.9709e-07
O75131	4.54118e-06
O75145	7.96256e-07
O75190	2.16083e-06
O75208	4.7296e-07
O75223	3.31689e-06
O75251	1.01386e-06
O75306	4.2972e-07
O75323	8.1719e-07
O75334	1.43341e-06
O75347	4.09144e-07
O75348	4.91066e-07
O75351	3.25856e-06
O75352	2.36272e-05
O75355	2.88499e-06
O75363	4.09144e-07
O75367	4.88079e-07
O75368	8.76154e-07
O75369	1.18629e-06
O75380	4.09144e-07
O75382	1.34668e-06
O75390	5.9709e-07
O75396	4.09144e-07
O75436	1.4836e-06
O75438	3.56917e-06
O75489	4.23211e-07
O75508	1.54288e-06
O75521	2.65596e-06
O75534	4.09144e-07
O75569	1.10826e-06
O75608	1.18226e-05
O75665	7.79254e-06
O75689	3.28736e-05
O75746	4.09144e-07
O75781	5.73362e-07
O75787	4.366e-07
O75822	1.60939e-05
O75828	1.3655e-06
O75844	2.49243e-05
O75874	1.08635e-06
O75880	2.51757e-06
O75891	4.366e-07
O75896	9.32492e-06
O75899	8.0754e-05
O75915	1.27276e-06
O75923	5.31844e-06
O75935	4.09144e-07
O75936	7.1545e-06
O75947	6.77761e-07
O75955	9.82005e-07
O75962	0.000246439
O75964	6.17176e-07
O76003	4.09144e-07
O76024	1.23717e-06
O76054	8.07904e-07
O76062	0.000244804
O76070	4.09144e-07
O94760	4.09144e-07
O94772	7.51682e-06
O94811	4.366e-07
O94819	9.4195e-07
O94826	5.78984e-07
O94832	4.23211e-07
O94856	4.09144e-07
O94874	2.51249e-05
O94903	4.27043e-07
O94905	5.66134e-07
O94910	7.56786e-07
O94919	4.47706e-07
O94925	4.09144e-07
O94967	2.50276e-06
O94973	7.36894e-07
O94979	1.36168e-06
O94985	1.12995e-05
O95057	1.37199e-05
O95139	5.11571e-06
O95140	8.26762e-07
O95167	4.27043e-07
O95168	8.20601e-07
O95169	4.09144e-07
O95178	3.52452e-06
O95182	8.14463e-07
O95197	1.05699e-06
O95202	4.09144e-07
O95248	1.72384e-06
O95292	6.4751e-07
O95294	4.31539e-06
O95298	1.34394e-06
O95299	7.3446e-07
O95336	4.09595e-07
O95352	8.44488e-06
O95373	1.19124e-06
O95394	2.45281e-06
O95427	0.000152007
O95433	1.55465e-06
O95571	4.09144e-07
O95573	4.09144e-07
O95622	6.77761e-07
O95630	0.000172476
O95670	4.09144e-07
O95671	3.35772e-06
O95674	1.03872e-06
O95721	1.32367e-05
O95741	7.71608e-07
O95747	5.14628e-07
O95757	4.09144e-07
O95782	5.0145e-07
O95817	1.53428e-06
O95819	9.20502e-07
O95825	6.47511e-05
O95831	4.09144e-07
O95834	8.48578e-06
O95847	5.75158e-06
O95848	1.23197e-05
O95865	1.82724e-06
O95870	3.31236e-06
O95881	3.86499e-06
O95970	1.5971e-06
O95989	1.16655e-06
O96000	1.54597e-06
O96005	4.64741e-07
O96011	1.87157e-05
P00167	4.95106e-06
P00338	4.09144e-07
P00352	4.09144e-07
P00367	4.09144e-07
P00387	5.43913e-07
P00390	4.8846e-07
P00403	7.18236e-07
P00414	4.09144e-07
P00441	4.9347e-07
P00450	2.27549e-06
P00492	6.72282e-07
P00505	4.09595e-07
P00533	6.98614e-06
P00558	4.09144e-07
P00568	4.09144e-07
P00915	4.09144e-07
P00918	4.09144e-07
P00966	2.38754e-05
P01011	5.1757e-07
P01019	6.53611e-07
P01023	4.09144e-07
P01024	4.09144e-07
P01034	9.01799e-07
P01040	4.86415e-06
P01111	2.38704e-06
P01112	7.18579e-07
P01213	2.47209e-06
P01619	4.96961e-06
P01834	4.09144e-07
P01857;P0DOX5	5.05557e-07
P01859	5.58333e-06
P01860	5.75108e-07
P01861	1.12095e-06
P01871	1.44756e-06
P01876	4.11133e-07
P01889;P30460;P30480	7.71302e-07
P01903	8.68695e-06
P02042	9.60685e-07
P02462	1.12766e-06
P02511	4.09144e-07
P02533	4.86922e-07
P02538	8.63945e-07
P02545	6.39711e-07
P02649	5.1757e-07
P02675	4.09144e-07
P02686	4.09144e-07
P02689	4.15088e-07
P02730	5.75108e-07
P02768	4.09144e-07
P02787	4.09144e-07
P02790	1.50123e-06
P02792	4.09144e-07
P02794	6.69627e-07
P03915	4.09144e-07
P03928	8.60049e-06
P04040	1.32697e-06
P04066	8.63976e-06
P04075	4.09144e-07
P04080	4.23211e-07
P04083	9.41367e-07
P04114	5.58102e-05
P04156	4.09595e-07
P04179	4.09144e-07
P04181	5.53277e-07
P04216	6.96299e-07
P04259	1.23896e-06
P04264	4.09144e-07
P04271	9.6381e-07
P04350	4.09144e-07
P04406	4.09144e-07
P04632	1.25182e-06
P04792	5.73376e-07
P04843	4.85705e-07
P04844	8.64431e-07
P04899	4.8405e-07
P04908;Q7L7L0;Q93077	4.44607e-07
P05023	4.09144e-07
P05026	4.09144e-07
P05060	2.24159e-06
P05067	8.5231e-07
P05089	4.86922e-07
P05090	4.09144e-07
P05091	4.09144e-07
P05109	4.09144e-07
P05129	8.59412e-07
P05141	5.2647e-07
P05165	1.02493e-06
P05166	4.86769e-07
P05198	5.54049e-07
P05230	1.36905e-06
P05386	1.72367e-05
P05387	5.85741e-07
P05388	4.09144e-07
P05413	4.09144e-07
P05556	2.5762e-06
P05771	4.09144e-07
P05937	7.16522e-07
P06241	3.8349e-06
P06280	4.42916e-06
P06396	4.54461e-07
P06576	4.09144e-07
P06733	4.66291e-07
P06737	9.55212e-07
P06744	4.26856e-07
P06748	1.37281e-06
P06753	4.09144e-07
P06756	1.08175e-06
P06899;P23527;P33778;Q16778	6.50744e-07
P07099	4.09144e-07
P07101	4.09144e-07
P07108	5.03194e-07
P07195	4.67304e-07
P07196	4.09144e-07
P07197	4.09144e-07
P07203	5.12752e-07
P07237	4.09144e-07
P07339	5.23627e-07
P07355	7.81627e-07
P07384	4.09144e-07
P07437	6.19112e-07
P07602	1.24413e-06
P07711	4.09595e-07
P07737	5.73362e-07
P07741	4.09144e-07
P07814	4.78429e-07
P07858	4.09144e-07
P07900	4.09144e-07
P07910	1.46227e-06
P07947	1.37803e-06
P07951	4.09144e-07
P07954	4.09144e-07
P08123	7.85676e-07
P08133	4.09144e-07
P08134	1.58872e-06
P08195	4.09144e-07
P08237	4.09144e-07
P08238	4.09144e-07
P08243	3.69216e-06
P08246	3.50613e-05
P08247	6.43787e-07
P08294	2.66021e-05
P08559	4.8846e-07
P08572	1.65519e-06
P08574	4.09144e-07
P08621	2.92143e-05
P08670	4.09144e-07
P08708	1.36905e-06
P08754	8.88508e-07
P08758	4.58114e-07
P08779	4.09144e-07
P08842	1.5693e-05
P08865	7.33992e-07
P09104	4.09144e-07
P09110	7.66948e-07
P09211	4.09144e-07
P09382	4.09144e-07
P09417	4.09144e-07
P09429	7.05086e-07
P09471	4.09144e-07
P09486	9.28059e-07
P09493	7.87095e-07
P09497	4.36974e-07
P09525	8.5097e-06
P09543	4.09144e-07
P09622	4.55687e-07
P09651	4.09144e-07
P09669	1.01386e-06
P09874	1.9285e-05
P09936	5.29512e-07
P09960	7.05552e-07
P09972	4.09144e-07
P0C0L4	1.22138e-06
P0DKX4	0.000121727
P0DMV8;P0DMV9	4.09144e-07
P10114	6.50744e-07
P10155	3.57557e-06
P10253	1.4495e-06
P10301	5.67142e-06
P10412	4.09144e-07
P10515	4.90473e-07
P10586	1.86089e-06
P10599	1.60813e-06
P10606	4.09144e-07
P10620	1.27276e-06
P10636	4.09144e-07
P10644	4.09144e-07
P10768	4.09144e-07
P10809	4.09144e-07
P10909	9.48675e-07
P10915	9.77998e-06
P11021	4.09144e-07
P11047	4.90473e-07
P11137	4.09144e-07
P11142	4.09144e-07
P11166	7.67424e-07
P11169	4.54491e-07
P11177	4.78429e-07
P11216	5.51526e-07
P11217	2.04752e-06
P11233	4.09144e-07
P11234	3.70111e-06
P11274	2.61399e-06
P11277	2.64078e-06
P11279	1.02865e-06
P11310	4.09144e-07
P11413	2.51894e-06
P11441	7.16578e-06
P11498	5.87415e-07
P11532	1.67364e-06
P11586	4.85705e-07
P11766	4.47319e-07
P11940	4.09144e-07
P12036	4.09144e-07
P12081	6.65704e-07
P12109	5.59833e-06
P12110	2.3905e-06
P12111	4.97391e-07
P12235	4.09144e-07
P12236	5.65677e-07
P12268	7.38099e-07
P12277	4.09144e-07
P12429	4.1613e-06
P12532	4.366e-07
P12694	4.97138e-07
P12814	4.09595e-07
P12931	2.18591e-06
P12955	6.00488e-07
P12956	7.47637e-07
P13010	4.23211e-07
P13073	4.09144e-07
P13473	7.9796e-07
P13489	4.09144e-07
P13521	4.8405e-07
P13591	4.23211e-07
P13611	4.09144e-07
P13637	4.09144e-07
P13639	4.09144e-07
P13645	4.09144e-07
P13647	4.36974e-07
P13667	7.79773e-07
P13693	5.92071e-07
P13716	4.23211e-07
P13796	8.93396e-07
P13797	1.02291e-06
P13798	4.41803e-06
P13804	4.90832e-07
P13861	4.09144e-07
P13929	9.84459e-07
P13987	1.08526e-06
P14136	4.09144e-07
P14174	8.61053e-07
P14314	1.04106e-06
P14324	4.09144e-07
P14406	2.65399e-06
P14415	5.01142e-07
P14543	7.50851e-06
P14550	6.72001e-07
P14618	4.09144e-07
P14621	4.8846e-07
P14625	4.09144e-07
P14649	1.3484e-06
P14854	6.63307e-07
P14866	1.48145e-06
P14868	4.09144e-07
P14927	5.79228e-07
P15056	1.5874e-05
P15104	4.09144e-07
P15121	4.09144e-07
P15170	3.01587e-05
P15289	2.15255e-06
P15311	4.23211e-07
P15374	7.9796e-07
P15531	4.09144e-07
P15848	7.71107e-06
P15880	4.09144e-07
P15954	5.83807e-06
P16070	4.09144e-07
P16083	6.64378e-07
P16112	1.06381e-06
P16152	4.2972e-07
P16157	1.3741e-06
P16190	4.09144e-07
P16219	4.76531e-07
P16278	2.2214e-05
P16298	4.09595e-07
P16435	8.61027e-06
P16615	4.09144e-07
P16870	4.09144e-07
P16930	1.66113e-06
P16949	5.47242e-07
P17050	5.99016e-06
P17152	8.20601e-07
P17174	4.09144e-07
P17252	4.09144e-07
P17302	4.09144e-07
P17568	1.10197e-06
P17600	4.09144e-07
P17655	5.88221e-07
P17677	4.09144e-07
P17844	8.63976e-06
P17858	1.02072e-06
P17931	1.28246e-06
P17980	9.70646e-07
P17987	4.09892e-07
P18077	7.21372e-07
P18085	1.54288e-06
P18124	4.09144e-07
P18206	5.67032e-07
P18507	7.56017e-06
P18621	1.12729e-06
P18669	4.09144e-07
P18859	4.09144e-07
P19013	3.04275e-06
P19021	4.88079e-07
P19022	7.04978e-07
P19086	4.366e-07
P19174	2.84702e-06
P19338	4.58171e-07
P19367	4.09144e-07
P19404	4.09144e-07
P19525	2.57348e-06
P19623	5.00349e-07
P19634	4.09144e-07
P20020	5.75108e-07
P20073	9.7284e-07
P20290	6.57374e-06
P20336	7.02826e-07
P20337	5.44077e-06
P20338	5.67887e-07
P20339	6.50744e-07
P20340	4.09144e-07
P20591	1.62282e-06
P20618	4.09144e-07
P20645	1.65519e-06
P20674	1.68009e-06
P20700	0.000190071
P20711	1.89197e-06
P20916	4.09144e-07
P21281	4.09144e-07
P21283	9.6381e-07
P21291	5.11935e-07
P21333	4.09144e-07
P21397	1.52359e-06
P21453	5.60526e-06
P21579	6.00488e-07
P21589	2.88481e-06
P21796	4.09144e-07
P21912	4.09144e-07
P21926	4.23211e-07
P21964	2.93673e-06
P21980	4.10799e-07
P22033	1.03581e-06
P22059	2.11112e-06
P22061	4.366e-07
P22102	4.90658e-06
P22234	5.52619e-07
P22303	1.79799e-06
P22304	1.37701e-05
P22307	4.09144e-07
P22314	4.09144e-07
P22392	5.1757e-07
P22570	1.03946e-06
P22626	7.27304e-07
P22676	6.61944e-07
P22694	1.82954e-06
P22695	4.27043e-07
P22748	4.14545e-05
P22830	7.52951e-07
P23229	5.98946e-06
P23246	4.09144e-07
P23258;Q9NRH3	3.42484e-06
P23284	6.704e-07
P23297	1.1262e-06
P23368	4.96269e-07
P23381	4.09595e-07
P23396	4.09144e-07
P23434	4.55239e-07
P23468	1.39582e-06
P23471	7.18236e-07
P23515	4.86769e-07
P23526	4.27043e-07
P23528	4.09144e-07
P23588	5.70862e-06
P23634	5.4498e-07
P23763	1.12263e-06
P24386	5.38374e-05
P24534	4.09144e-07
P24539	5.05557e-07
P24666	8.20601e-07
P24752	4.09144e-07
P24821	5.1757e-07
P24864	3.59847e-05
P25098	2.34465e-05
P25311	8.45492e-07
P25325	7.84763e-07
P25398	4.09595e-07
P25685	4.67304e-07
P25686	1.4487e-06
P25705	4.09144e-07
P25786	4.09144e-07
P25787	1.62442e-06
P25788	4.22475e-07
P25789	7.56786e-07
P26038	5.75108e-07
P26196	1.04909e-06
P26232	2.25302e-06
P26373	4.09144e-07
P26440	4.09144e-07
P26639	7.83799e-07
P26640	6.49042e-07
P26641	4.09144e-07
P26885	8.1775e-07
P26992	6.29033e-07
P27105	8.20601e-07
P27144	7.94547e-07
P27338	4.09144e-07
P27348	4.09144e-07
P27361	4.09144e-07
P27544	3.44122e-05
P27635	5.90943e-07
P27797	4.76531e-07
P27816	4.86769e-07
P27824	4.09144e-07
P27986	2.52386e-06
P28066	1.22355e-06
P28070	5.05557e-07
P28072	6.00488e-07
P28074	1.34725e-06
P28161	9.63989e-07
P28331	4.09144e-07
P28482	4.09144e-07
P28838	4.09144e-07
P29144	1.47084e-06
P29218	5.87218e-07
P29401	4.2972e-07
P29692	5.67032e-07
P29762	2.34592e-06
P29966	4.09144e-07
P29992	3.2364e-06
P30038	4.366e-07
P30040	4.23211e-07
P30041	4.2972e-07
P30042	1.20306e-06
P30043	5.99824e-07
P30044	4.09144e-07
P30048	4.09144e-07
P30049	5.94582e-06
P30050	5.03194e-07
P30084	5.52619e-07
P30085	4.8405e-07
P30086	4.09144e-07
P30101	4.09144e-07
P30153	4.9347e-07
P30273	3.97862e-05
P30405	7.42507e-06
P30419	4.27043e-07
P30519	7.76467e-07
P30520	1.48379e-05
P30531	4.09144e-07
P30533	2.05582e-05
P30566	0.000300057
P30626	5.01142e-07
P30740	1.70676e-06
P31040	5.39439e-07
P31146	8.38362e-07
P31150	4.09144e-07
P31153	4.09595e-07
P31321	2.1463e-06
P31323	4.09144e-07
P31689	7.71608e-07
P31930	4.5577e-07
P31937	4.09144e-07
P31939	4.22337e-07
P31942	9.86647e-07
P31943	4.23211e-07
P31946	4.09144e-07
P31948	4.09144e-07
P32004	4.09595e-07
P32119	4.09144e-07
P32418	5.05557e-07
P32969	1.31802e-06
P33121	5.14603e-06
P33176	4.09595e-07
P33316	1.12296e-05
P34897	4.55962e-06
P34913	3.64384e-06
P34932	5.55305e-07
P34949	3.00621e-06
P35080	6.72557e-07
P35221	4.09595e-07
P35222	7.06006e-07
P35232	5.25393e-07
P35237	8.63945e-07
P35241	4.09892e-07
P35268	6.05126e-07
P35270	4.58171e-07
P35527	4.09144e-07
P35573	7.0303e-07
P35579	4.09144e-07
P35580	4.36974e-07
P35606	6.61944e-07
P35609	7.36894e-07
P35611	4.7296e-07
P35612	4.09144e-07
P35613	4.09144e-07
P35637	1.66713e-06
P35754	2.03506e-06
P35813	4.47812e-07
P35908	4.09144e-07
P35998	1.45896e-06
P36404	3.21232e-06
P36405	9.63989e-07
P36507	2.54612e-06
P36542	5.90943e-07
P36543	4.09144e-07
P36578	4.75252e-07
P36776	4.09144e-07
P36871	4.27043e-07
P36873	6.23679e-07
P36915	6.63307e-07
P36957	7.81627e-07
P36959	1.85999e-06
P36969	7.18236e-07
P37108	7.52951e-07
P37837	4.09144e-07
P37840	4.09144e-07
P38117	4.09144e-07
P38606	4.27043e-07
P38646	4.09144e-07
P39023	4.8846e-07
P39060	8.59457e-07
P39656	5.93005e-07
P40121	4.366e-07
P40123	4.09144e-07
P40227	4.83764e-07
P40429	4.52656e-07
P40925	5.03194e-07
P40926	4.09144e-07
P40939	6.72001e-07
P41091	7.2601e-07
P41219	4.09144e-07
P41222	4.23211e-07
P41250	5.66477e-07
P41252	6.65704e-07
P41732	6.74385e-07
P42025	7.77091e-07
P42167	8.20601e-07
P42262	3.72879e-06
P42338	2.99769e-05
P42345	2.757e-05
P42356	4.09144e-07
P42658	4.09144e-07
P42677	1.31802e-06
P42704	5.03194e-07
P42765	4.09144e-07
P42766	4.88537e-07
P42785	6.13262e-07
P42858	2.61068e-05
P43003	7.03892e-07
P43004	1.06003e-06
P43007	9.30332e-07
P43034	4.09595e-07
P43121	3.09464e-06
P43146	3.89211e-06
P43155	4.09144e-07
P43243	4.86769e-07
P43304	4.8846e-07
P43307	7.86267e-06
P43487	1.06556e-06
P43490	5.28229e-07
P43686	6.42599e-07
P45381	6.01181e-06
P45880	4.09144e-07
P45954	1.03011e-06
P45974	4.09144e-07
P45985	2.79471e-06
P46020	1.00074e-05
P46060	7.49339e-06
P46108	4.09144e-07
P46109	6.49042e-07
P46379	6.96299e-07
P46459	4.09144e-07
P46736	2.94457e-05
P46778	7.84763e-07
P46779	8.16239e-06
P46781	5.92071e-07
P46782	6.88588e-07
P46783	7.223e-07
P46821	4.09144e-07
P46926	6.50744e-07
P46939	1.19819e-05
P46940	4.58175e-06
P46976	1.64494e-06
P47736	4.23211e-07
P47755	5.03194e-07
P47756	5.92071e-07
P47897	4.09144e-07
P47914	7.27384e-06
P47985	4.09144e-07
P48047	6.6358e-07
P48066	4.09144e-07
P48147	4.75252e-07
P48163	1.37281e-06
P48426	4.09144e-07
P48444	1.02933e-06
P48449	2.06382e-06
P48506	4.366e-07
P48507	2.46109e-05
P48539	3.3165e-06
P48556	1.33384e-06
P48637	6.01313e-07
P48643	4.44607e-07
P48735	4.09144e-07
P48739	9.16632e-06
P48751	2.84702e-06
P49006	4.09144e-07
P49189	4.09144e-07
P49207	5.58514e-07
P49257	2.76134e-06
P49327	4.09144e-07
P49354	4.09144e-07
P49368	4.63516e-07
P49406	4.55687e-07
P49407	6.36386e-07
P49411	4.09144e-07
P49418	4.09144e-07
P49419	4.23211e-07
P49458	3.83625e-05
P49588	6.17354e-07
P49589	2.60228e-06
P49591	4.68123e-07
P49593	8.74829e-07
P49720	1.86351e-06
P49721	9.10708e-07
P49748	4.09144e-07
P49755	5.02552e-07
P49758	8.24156e-06
P49773	4.36974e-07
P49802	4.09144e-07
P49815	5.61367e-06
P49821	4.09144e-07
P49840	4.09892e-07
P49841	6.92394e-07
P49915	3.7885e-06
P50135	1.60939e-05
P50148	5.16114e-07
P50150	2.48253e-05
P50213	7.32645e-07
P50395	1.1262e-06
P50402	1.26733e-06
P50416	9.65175e-07
P50440	4.06134e-06
P50453	4.04673e-06
P50454	1.16566e-05
P50502	4.09144e-07
P50570	3.52884e-06
P50579	9.12893e-06
P50748	0.00220404
P50895	1.45673e-06
P50897	4.92271e-07
P50914	9.63039e-07
P50990	4.48673e-07
P50991	7.04978e-07
P50993	4.09144e-07
P50995	3.08859e-06
P51114	5.20466e-07
P51116	1.49927e-05
P51148	4.8846e-07
P51149	4.09144e-07
P51151	7.16855e-07
P51178	4.09144e-07
P51452	5.73362e-07
P51513	5.84034e-06
P51530	1.64296e-06
P51553	4.90473e-07
P51570	1.4685e-06
P51572	2.13172e-06
P51648	4.96224e-06
P51649	4.5317e-07
P51659	6.89688e-07
P51665	1.13815e-06
P51674	4.09144e-07
P51687	1.10826e-06
P51693	1.62395e-06
P51790	9.05418e-07
P51793	1.29017e-06
P51808	6.34062e-06
P51970	5.00349e-07
P51991	4.09595e-07
P52209	5.61868e-07
P52272	1.34725e-06
P52306	4.72021e-07
P52565	4.09144e-07
P52594	2.18928e-05
P52758	4.09144e-07
P52788	4.03451e-05
P52815	1.00806e-05
P52824	2.43734e-05
P52907	7.3446e-07
P52943	8.68687e-07
P53004	7.2753e-07
P53041	1.10197e-06
P53396	4.09144e-07
P53597	4.366e-07
P53602	7.03892e-07
P53618	1.66822e-06
P53621	9.70646e-07
P53677	4.09144e-07
P53680	6.6014e-07
P53779	4.09144e-07
P53805	9.46328e-06
P53985	3.66779e-06
P53990	4.09144e-07
P53992	4.70856e-06
P53999	1.3114e-06
P54136	5.11572e-07
P54284	4.36032e-06
P54289	8.66931e-07
P54577	7.08274e-07
P54578	4.366e-07
P54652	4.09144e-07
P54687	1.23717e-06
P54709	3.13998e-06
P54727	4.37985e-07
P54750	5.11571e-06
P54819	1.12263e-06
P54829	2.07923e-06
P54920	4.47812e-07
P55010	5.66562e-07
P55011	1.12263e-06
P55036	4.25247e-07
P55060	9.82005e-07
P55072	4.09144e-07
P55084	6.53611e-07
P55087	1.01496e-06
P55196	0.000396846
P55209	1.19699e-06
P55268	6.50744e-07
P55290	1.08526e-06
P55327	1.93565e-06
P55786	5.34636e-07
P55789	2.8874e-05
P55809	8.88508e-07
P55854;P61956;Q6EEV6	3.47156e-06
P55884	8.13573e-06
P55957	9.14422e-06
P56134	3.78759e-06
P56181	4.60174e-06
P56192	4.09144e-07
P56381	1.35165e-06
P56385	5.67032e-07
P56537	1.23479e-06
P56556	8.55532e-07
P57087	4.09144e-07
P57088	4.21918e-06
P57737	1.74747e-06
P58546	4.09144e-07
P58549	3.6193e-06
P59665;P59666	2.20725e-05
P59768	1.90074e-06
P59998	4.86922e-07
P60033	8.63796e-07
P60174	4.09144e-07
P60201	6.71199e-07
P60228	7.92544e-07
P60520	4.09144e-07
P60660	5.99824e-07
P60709;P63261	4.09144e-07
P60763	4.21127e-05
P60842	5.00081e-07
P60866	4.09144e-07
P60880	4.09144e-07
P60891	4.09144e-07
P60900	4.37985e-07
P60953	8.5563e-07
P60981	4.88171e-06
P60983	6.00488e-07
P61018	4.67491e-06
P61019	4.09144e-07
P61020	4.10799e-07
P61026	2.8521e-06
P61077	1.71475e-05
P61081	2.01773e-06
P61086	4.23097e-05
P61088	5.28229e-07
P61106	4.09144e-07
P61158	6.50744e-07
P61160	6.74181e-07
P61163	7.06454e-07
P61201	9.09976e-07
P61204;P84077	4.09144e-07
P61221	0.000128601
P61224	4.9753e-07
P61225	1.05174e-05
P61247	4.92271e-07
P61254	4.09144e-07
P61266	4.09144e-07
P61313	5.52619e-07
P61353	4.09144e-07
P61421	9.51884e-07
P61457	4.09144e-07
P61586	6.23679e-07
P61604	5.11816e-07
P61626	3.52452e-06
P61758	2.05675e-06
P61764	4.09144e-07
P61769	4.09144e-07
P61803	4.86104e-06
P61916	6.71199e-07
P61923	1.08069e-05
P61966	5.06192e-06
P61970	1.25841e-06
P61978	4.09144e-07
P61981	4.11133e-07
P62068	1.15022e-06
P62072	1.84802e-06
P62081	5.43622e-07
P62136	4.09144e-07
P62140	8.78987e-07
P62158	4.09144e-07
P62166	5.4899e-06
P62191	4.59063e-07
P62195	8.12841e-06
P62241	4.09144e-07
P62244	4.09144e-07
P62249	4.23211e-07
P62258	4.10799e-07
P62263	5.28229e-07
P62266	4.09144e-07
P62269	8.35788e-07
P62273	5.19337e-07
P62277	4.09144e-07
P62280	5.33319e-07
P62310	4.09144e-07
P62314	1.40125e-06
P62316	2.42516e-06
P62318	5.03194e-07
P62333	2.00578e-06
P62424	6.65704e-07
P62491	4.78429e-07
P62701	4.09144e-07
P62736	4.09144e-07
P62745	1.22157e-06
P62750	5.03194e-07
P62753	1.18309e-06
P62760	4.09144e-07
P62805	4.09144e-07
P62820	8.85533e-07
P62826	7.16443e-07
P62829	5.69201e-07
P62834	2.95451e-06
P62837	4.55687e-07
P62841	8.28379e-05
P62851	4.27043e-07
P62854	1.10056e-05
P62857	2.34592e-06
P62861	4.8846e-07
P62873	6.73703e-07
P62879	5.11935e-07
P62888	5.89003e-07
P62899	1.72512e-06
P62906	4.09144e-07
P62910	4.23211e-07
P62913	6.36386e-07
P62917	4.23211e-07
P62937	4.09144e-07
P62942	7.27857e-07
P62979	4.75252e-07
P62993	1.67364e-06
P62995	1.02933e-06
P63000	6.77761e-07
P63010	1.02312e-06
P63027	4.09595e-07
P63096	4.69159e-07
P63104	4.09144e-07
P63151	6.49042e-07
P63172	0.000818199
P63173	5.14647e-06
P63208	5.75108e-07
P63220	4.68782e-06
P63241	4.09144e-07
P63244	4.09144e-07
P67775	4.09144e-07
P67870	4.2972e-07
P67936	5.36275e-07
P68036	1.66822e-06
P68104;Q5VTE0	5.7373e-07
P68363	4.09144e-07
P68366	5.11935e-07
P68371	4.23211e-07
P68400	4.10799e-07
P68402	2.00185e-06
P68871	4.8846e-07
P69849;Q15155;Q5JPE7	3.01853e-06
P69905	4.09144e-07
P78318	9.37561e-06
P78324	4.09144e-07
P78333	7.23467e-05
P78344	1.74747e-06
P78352	2.00185e-06
P78356	6.17354e-07
P78357	4.09144e-07
P78362	4.09144e-07
P78371	5.67032e-07
P78417	4.09144e-07
P78527	7.55568e-07
P78559	4.09144e-07
P80404	4.09144e-07
P80723	4.09144e-07
P82909	7.02826e-07
P82930	4.84242e-07
P83731	7.55148e-07
P84074	4.09144e-07
P84085	5.91639e-05
P84095	4.84242e-07
P84098	1.78687e-06
P84103	4.09144e-07
P84157	4.09144e-07
P84243	4.09144e-07
P98160	4.09144e-07
P98161	0.000136207
P99999	4.09144e-07
Q00013	1.63837e-05
Q00059	5.20582e-06
Q00169	7.18236e-07
Q00325	4.09144e-07
Q00341	7.88473e-07
Q00535	4.09144e-07
Q00577	1.93697e-06
Q00610	4.09144e-07
Q00765	7.47637e-07
Q00796	8.28985e-07
Q00839	1.13171e-06
Q01064	4.09144e-07
Q01082	4.09144e-07
Q01085	4.12369e-05
Q01105	1.5293e-06
Q01130	2.95582e-06
Q01433	4.47319e-07
Q01469	7.3751e-07
Q01484	4.09144e-07
Q01518	9.58648e-07
Q01650	4.15088e-07
Q01813	4.15088e-07
Q01814	5.69201e-07
Q01844	1.64265e-06
Q01959	2.3385e-06
Q01968	6.90994e-06
Q01995	8.1831e-07
Q02153	2.04752e-06
Q02218	5.75108e-07
Q02246	7.66772e-07
Q02252	4.09144e-07
Q02338	3.68101e-06
Q02543	6.04831e-07
Q02750	4.96269e-07
Q02790	4.09144e-07
Q02818	1.33384e-06
Q02878	4.75252e-07
Q02880	1.28993e-05
Q02952	4.09144e-07
Q02978	4.7296e-07
Q03001	5.29512e-07
Q03113	4.01836e-05
Q03154	4.96773e-06
Q03252	5.53682e-07
Q04323	2.9239e-06
Q04446	1.12297e-06
Q04637	2.79239e-06
Q04760	4.09144e-07
Q04828	1.44042e-06
Q04837	9.55383e-07
Q04917	7.02826e-07
Q05086	0.000164399
Q05193	4.27043e-07
Q05329	7.21372e-07
Q05397	2.3745e-05
Q05469	1.62442e-06
Q05639	5.08386e-07
Q05940	2.63732e-06
Q06124	4.09144e-07
Q06136	1.99801e-06
Q06203	3.47435e-06
Q06210	4.46025e-06
Q06830	4.09144e-07
Q07020	4.09144e-07
Q07021	4.09595e-07
Q07065	4.79311e-07
Q07157	9.18478e-07
Q07666	8.20888e-07
Q07866	1.32274e-06
Q07954	4.09144e-07
Q07955	4.84242e-07
Q07960	6.17354e-07
Q08174	8.68695e-06
Q08209	4.09144e-07
Q08211	4.33119e-07
Q08257	5.53947e-07
Q08380	3.86805e-06
Q08495	6.21138e-07
Q08722	5.67032e-07
Q08AD1	0.000418823
Q08AM6	1.55717e-06
Q09019	6.77196e-06
Q09470	2.57203e-06
Q09666	1.41134e-06
Q10471	6.43439e-07
Q10567	4.09144e-07
Q10713	3.01853e-06
Q12756	5.1028e-07
Q12765	4.09144e-07
Q12797	2.04184e-06
Q12846	2.73952e-05
Q12860	4.09144e-07
Q12904	1.50388e-06
Q12905	1.1285e-06
Q12906	2.51315e-06
Q12907	6.94458e-07
Q12926	4.23211e-07
Q12931	7.85859e-07
Q12955	5.2647e-07
Q12959	9.24077e-07
Q12979	4.09144e-07
Q13011	5.50863e-07
Q13033	3.75993e-06
Q13057	4.30156e-07
Q13085	1.01778e-05
Q13131	5.92071e-07
Q13148	4.09144e-07
Q13153	6.1724e-07
Q13155	4.2972e-07
Q13162	9.55314e-07
Q13177	4.09144e-07
Q13200	7.66272e-07
Q13228	4.44607e-07
Q13232	2.35898e-06
Q13263	1.12766e-06
Q13310	5.67032e-07
Q13332	1.35013e-06
Q13336	1.3507e-06
Q13347	2.65832e-06
Q13363	9.82005e-07
Q13367	4.09144e-07
Q13404	9.61572e-07
Q13409	8.63945e-07
Q13423	4.09144e-07
Q13424	4.7215e-06
Q13449	7.02826e-07
Q13491	1.03384e-05
Q13492	1.03779e-05
Q13496	1.09977e-05
Q13505	6.15721e-06
Q13509	4.09144e-07
Q13510	8.26762e-07
Q13526	6.56999e-07
Q13547;Q92769	8.19967e-06
Q13554	4.09144e-07
Q13555	5.89896e-06
Q13557	1.45246e-06
Q13561	4.09144e-07
Q13586	4.7215e-06
Q13596	1.4685e-06
Q13613	4.10373e-05
Q13616	1.14544e-05
Q13618	5.28229e-07
Q13630	4.13643e-06
Q13636	4.74033e-05
Q13642	4.23211e-07
Q13724	2.70007e-05
Q13740	4.09144e-07
Q13748	4.09144e-07
Q13813	4.09144e-07
Q13825	4.09144e-07
Q13838	2.16083e-06
Q13875	9.73484e-07
Q13884	9.48675e-07
Q13885	4.09144e-07
Q13938	3.47576e-06
Q14008	4.09144e-07
Q14012	1.93565e-06
Q14019	4.366e-07
Q14061	6.00488e-07
Q14103	6.63307e-07
Q14108	7.55148e-07
Q14112	5.8917e-06
Q14118	8.25159e-06
Q14123	1.74432e-06
Q14141	4.09144e-07
Q14152	3.33942e-06
Q14157	8.39098e-07
Q14165	7.11835e-07
Q14166	3.52452e-06
Q14168	1.37803e-06
Q14194	4.09144e-07
Q14195	4.20182e-07
Q14203	4.09144e-07
Q14204	4.09144e-07
Q14206	0.000134417
Q14240	4.09144e-07
Q14254	2.33646e-05
Q14257	3.6753e-06
Q14258	0.000292867
Q14315	8.17363e-06
Q14318	1.00304e-05
Q14344	4.09892e-07
Q14444	9.31297e-07
Q14558	6.1559e-06
Q14576	1.86195e-06
Q14642	4.30739e-06
Q14643	1.34347e-06
Q14667	0.000562007
Q14683	3.9697e-06
Q14697	4.36974e-07
Q14738	2.65399e-06
Q14764	4.85705e-07
Q14832	4.09144e-07
Q14847	4.36974e-07
Q14894	4.09144e-07
Q14914	1.38096e-06
Q14956	2.0965e-06
Q14964	1.42055e-06
Q14974	4.90473e-07
Q14982	4.09144e-07
Q14BN4	0.000225844
Q14CZ8	4.36974e-07
Q15005	2.89718e-06
Q15006	9.5333e-06
Q15008	4.80767e-06
Q15019	4.09144e-07
Q15029	1.58502e-05
Q15042	9.93776e-06
Q15046	4.09144e-07
Q15052	2.85694e-05
Q15056	7.9796e-07
Q15067	1.04106e-06
Q15075	8.12669e-06
Q15084	5.11935e-07
Q15102	7.36894e-07
Q15111	1.67364e-06
Q15120	1.4745e-06
Q15121	4.90473e-07
Q15126	1.65519e-06
Q15149	4.09144e-07
Q15165	4.09144e-07
Q15173	1.79933e-05
Q15181	7.13701e-07
Q15185	1.84799e-06
Q15233	1.00508e-06
Q15276	3.25508e-06
Q15286	1.38744e-06
Q15293	1.19661e-06
Q15334	8.07982e-07
Q15365	2.90025e-06
Q15366	4.09144e-07
Q15370	2.79863e-06
Q15382	9.56654e-06
Q15393	1.0164e-06
Q15417	1.33384e-06
Q15424	1.27632e-06
Q15435	4.8405e-07
Q15436	1.92491e-06
Q15438	1.75528e-05
Q15477	0.000252636
Q15555	4.09144e-07
Q15599	1.9616e-05
Q15631	5.69026e-07
Q15691	4.366e-07
Q15700	1.86351e-06
Q15714	1.08004e-06
Q15717	3.86634e-06
Q15746	1.57617e-06
Q15811	7.46207e-06
Q15814	5.60526e-06
Q15818	2.36106e-06
Q15843	7.61548e-07
Q15904	4.09144e-07
Q15942	4.21038e-05
Q16134	8.20601e-07
Q16143	4.23211e-07
Q16181	6.31336e-07
Q16204	6.21138e-07
Q16352	4.09144e-07
Q16531	4.7475e-07
Q16537	3.79391e-06
Q16543	2.79239e-06
Q16555	4.09144e-07
Q16563	5.44617e-07
Q16566	4.09144e-07
Q16595	9.31297e-07
Q16620	3.98567e-06
Q16623	7.11835e-07
Q16629	5.2647e-07
Q16643	4.09144e-07
Q16653	4.09144e-07
Q16658	4.8846e-07
Q16698	6.96473e-07
Q16718	7.18236e-07
Q16720	1.02048e-06
Q16762	5.25518e-06
Q16774	1.1825e-06
Q16775	4.09144e-07
Q16795	5.79094e-07
Q16798	5.05557e-07
Q16799	4.09144e-07
Q16816	3.68815e-05
Q16836	7.18236e-07
Q16849	4.20182e-07
Q16851	4.366e-07
Q16881	6.05329e-07
Q16890	3.5463e-06
Q16891	4.09144e-07
Q17R89	1.55143e-06
Q1KMD3	4.09679e-05
Q27J81	3.9929e-06
Q2M2I8	4.96269e-07
Q2NKQ1	9.18478e-07
Q32NB8	5.51144e-05
Q3KQU3	4.91301e-06
Q3LXA3	1.23479e-06
Q3SXM5	4.09144e-07
Q3ZAQ7	2.85425e-06
Q3ZCW2	1.65365e-06
Q496J9	1.33384e-06
Q4G0F5	1.70353e-06
Q4G0N4	4.09144e-07
Q4G176	4.70663e-06
Q4J6C6	6.90579e-07
Q4V328	7.27857e-07
Q52LJ0	7.98688e-06
Q53FP2	7.36894e-07
Q53GQ0	2.85598e-06
Q53H12	1.60216e-06
Q53HC9	1.11765e-05
Q5BJH7	1.97918e-05
Q5EBM0	1.7608e-05
Q5FWE3	6.91945e-07
Q5HYI8	7.96663e-05
Q5J8M3	1.05371e-05
Q5JRX3	2.40167e-06
Q5JSH3	1.06924e-06
Q5JWF2	5.82886e-07
Q5M8T2	1.1213e-05
Q5RI15	3.18205e-05
Q5SQI0	6.74181e-07
Q5SSJ5	6.79033e-07
Q5SYC1	4.01051e-05
Q5T0F9	1.78287e-05
Q5T200	1.79849e-06
Q5T5C0	8.31378e-07
Q5T5P2	6.00488e-07
Q5T749	1.75367e-06
Q5T848	9.76729e-07
Q5TBA9	9.66054e-05
Q5TC12	7.26749e-06
Q5TF21	9.6381e-07
Q5TFE4	1.88454e-05
Q5TH69	2.09028e-06
Q5VIR6	1.06381e-06
Q5VT66	5.0145e-07
Q5VW32	1.68788e-06
Q5VWJ9	3.24076e-06
Q5VWZ2	2.25765e-06
Q5W0Z9	0.00199712
Q5XKP0	1.34347e-06
Q643R3	1.1143e-05
Q66K14	3.63045e-06
Q66K74	9.23957e-07
Q66LE6	4.65707e-06
Q674X7	5.94959e-05
Q68CZ2	2.39052e-06
Q68D91	5.11816e-07
Q69YW2	1.5577e-06
Q6DN90	5.0145e-07
Q6F5E8	1.66763e-06
Q6FI81	1.36968e-05
Q6GMV3	1.24744e-06
Q6IAA8	1.56503e-05
Q6IBS0	7.03844e-07
Q6IQ22	1.13776e-06
Q6IQ26	1.09553e-06
Q6KCM7	4.90473e-07
Q6L8Q7	6.95428e-06
Q6NUK1	1.18226e-05
Q6NV74	2.60006e-06
Q6NVY1	2.84702e-06
Q6NZI2	9.24077e-07
Q6P1K1	2.47993e-05
Q6P1M0	5.97639e-06
Q6P1N0	9.21417e-06
Q6P1X6	3.09464e-06
Q6P2Q9	1.63046e-05
Q6P4A7	2.12035e-05
Q6P9B6	0.000119398
Q6PCB7	9.19884e-06
Q6PCE3	6.40656e-07
Q6PGP7	7.70105e-07
Q6PI48	3.42484e-06
Q6PI78	1.69055e-06
Q6PIU2	4.09144e-07
Q6PKG0	1.08993e-06
Q6PL24	5.77995e-06
Q6PML9	3.88621e-06
Q6PUV4	6.05053e-07
Q6U841	4.88537e-07
Q6UUV9	2.72168e-06
Q6UW68	5.84034e-06
Q6UWR7	7.47637e-07
Q6UXV4	8.95572e-07
Q6VY07	4.09144e-07
Q6YN16	4.09144e-07
Q6YP21	2.0271e-06
Q6ZMI0	0.000155449
Q6ZMZ3	0.000666591
Q6ZSY5	9.88468e-07
Q6ZT21	1.89354e-05
Q6ZVM7	4.84111e-06
Q70IA6	7.02826e-07
Q71UM5	0.000107065
Q7KZF4	5.41209e-07
Q7KZI7	5.29698e-07
Q7L099	9.84078e-07
Q7L0J3	4.09144e-07
Q7L1I2	4.60432e-07
Q7L266	5.85029e-07
Q7L2E3	1.37991e-05
Q7L576	4.09144e-07
Q7L7X3	1.33487e-06
Q7LG56	4.71992e-05
Q7Z2K6	1.73463e-05
Q7Z3B1	4.25247e-07
Q7Z406	1.83018e-06
Q7Z4S6	5.52619e-07
Q7Z4W1	5.75108e-07
Q7Z5G4	0.000163927
Q7Z6G3	4.09144e-07
Q7Z6K5	0.000651324
Q7Z6L0	1.21247e-06
Q7Z6Z7	1.33797e-06
Q7Z7H5	1.58145e-06
Q86SK9	1.43167e-06
Q86T03	4.42849e-05
Q86TV6	2.09202e-06
Q86TX2	6.07617e-07
Q86U42	7.80011e-06
Q86UP2	4.96269e-07
Q86UU1	4.09144e-07
Q86UW8	4.09595e-07
Q86UX6	6.65095e-06
Q86VN1	0.000361272
Q86VP6	5.92071e-07
Q86VS8	6.42206e-06
Q86WG3	2.21319e-06
Q86WG5	9.82005e-07
Q86WR0	1.23896e-06
Q86X76	2.47209e-06
Q86X83	1.22336e-05
Q86XD5	0.000284821
Q86Y39	5.67032e-07
Q86Y82	2.95348e-06
Q86YS7	4.96961e-06
Q8IU85	3.39697e-06
Q8IUD2	4.33642e-06
Q8IUE6	1.08635e-06
Q8IUQ0	2.30664e-06
Q8IUX1	3.77594e-06
Q8IV01	7.47637e-07
Q8IV08	4.09144e-07
Q8IV36	7.51576e-07
Q8IV38	1.03277e-05
Q8IV50	5.64061e-05
Q8IVD9	4.09005e-06
Q8IVI9	1.45131e-06
Q8IW45	4.91066e-07
Q8IWA5	1.91653e-06
Q8IWT1	4.09144e-07
Q8IWT6	3.99226e-06
Q8IXI2	7.56786e-07
Q8IXJ6	4.09144e-07
Q8IXS8	6.72001e-07
Q8IYB4	4.09144e-07
Q8IYB5	1.4487e-06
Q8IYI6	1.4495e-06
Q8IYQ7	1.34725e-06
Q8IYU2	1.09592e-06
Q8IZD9	5.71232e-06
Q8IZF5	7.54698e-06
Q8IZP0	8.26762e-07
Q8IZQ1	2.84944e-06
Q8IZS8	5.16994e-06
Q8N0W3	5.9732e-05
Q8N0X4	2.00185e-06
Q8N0X7	6.07617e-07
Q8N0Y2	1.07386e-06
Q8N111	4.09144e-07
Q8N126	4.09144e-07
Q8N128	5.23047e-06
Q8N135	0.000202738
Q8N145	4.85705e-07
Q8N183	1.50388e-06
Q8N1B4	9.77121e-06
Q8N1F7	8.60794e-05
Q8N1G4	6.63307e-07
Q8N1I0	0.000105685
Q8N2F6	2.01773e-06
Q8N2K0	2.76134e-06
Q8N335	4.27043e-07
Q8N3E9	1.68047e-06
Q8N3J6	4.09144e-07
Q8N461	1.34347e-06
Q8N4C8	1.15343e-05
Q8N4L2	5.75108e-07
Q8N4T8	5.11477e-06
Q8N568	1.78589e-06
Q8N573	4.09144e-07
Q8N5G0	4.62172e-06
Q8N5K1	1.01496e-06
Q8N5S9	1.359e-05
Q8N608	2.00671e-06
Q8N6N7	9.68932e-07
Q8N6T3	5.92855e-07
Q8N766	6.25552e-07
Q8N7J2	0.000125343
Q8N8N7	4.80226e-06
Q8N9F0	1.19513e-05
Q8N9I0	4.20288e-07
Q8N9N7	3.06431e-06
Q8N9R8	7.27857e-07
Q8NB37	3.80819e-06
Q8NBF6	3.9483e-06
Q8NBJ5	0.000284666
Q8NBM8	2.99035e-06
Q8NBN7	4.56198e-06
Q8NBS9	5.87649e-06
Q8NBU5	6.28269e-06
Q8NBX0	4.73563e-07
Q8NC96	4.09144e-07
Q8NCB2	2.04752e-06
Q8NCW5	3.54316e-06
Q8NE86	5.53682e-07
Q8NFF5	2.11636e-06
Q8NFP9	1.5288e-05
Q8NFT8	2.16083e-06
Q8NFW8	2.52254e-06
Q8NFX7	8.71291e-06
Q8NFZ4	3.99171e-05
Q8NFZ8	4.22337e-07
Q8NHG7	5.75108e-07
Q8NHH9	6.51068e-06
Q8NHP8	4.09144e-07
Q8NI08	1.43865e-06
Q8TAC9	0.00140002
Q8TAM6	1.05536e-05
Q8TAT6	5.2647e-07
Q8TB22	4.09144e-07
Q8TB36	4.09144e-07
Q8TB96	1.4745e-06
Q8TBC4	1.15343e-05
Q8TBF2	2.35945e-06
Q8TBG9	8.40604e-07
Q8TBX8	1.56119e-05
Q8TC12	1.68824e-06
Q8TC26	1.69055e-06
Q8TCA0	4.68563e-05
Q8TCJ2	1.50164e-05
Q8TCT9	5.57391e-06
Q8TCZ2	1.11113e-06
Q8TD22	3.45562e-06
Q8TDC3	9.82005e-07
Q8TDJ6	7.56809e-07
Q8TEA7	4.76297e-05
Q8WTS6	1.40544e-05
Q8WUD1	1.13417e-06
Q8WUH6	1.34725e-06
Q8WUM4	4.09144e-07
Q8WUW1	5.89003e-07
Q8WUY1	1.27318e-06
Q8WVF1	1.90811e-05
Q8WVM8	7.78931e-07
Q8WW22	5.3867e-07
Q8WW59	3.16155e-06
Q8WWC4	9.67826e-05
Q8WWI5	1.43865e-06
Q8WWV3	3.83941e-05
Q8WXD2	5.42898e-06
Q8WXD9	4.2972e-07
Q8WXF7	5.66477e-07
Q8WXG6	7.27857e-07
Q8WY54	7.57453e-07
Q8WZA2	2.21419e-06
Q8WZA9	2.76735e-06
Q92499	1.31802e-06
Q92506	7.66772e-07
Q92522	1.47084e-06
Q92542	2.25892e-06
Q92544	6.64769e-06
Q92556	1.1955e-05
Q92558	9.59265e-07
Q92561	6.29521e-07
Q92562	6.63034e-07
Q92572	6.48431e-07
Q92574	0.00119701
Q92597	1.53499e-06
Q92598	4.366e-07
Q92599	4.2972e-07
Q92614	7.88874e-07
Q92616	7.47637e-07
Q92623	3.13015e-06
Q92692	1.03632e-05
Q92696	7.71608e-07
Q92734	4.09144e-07
Q92736	2.05245e-06
Q92747	6.74181e-07
Q92752	4.09144e-07
Q92777	4.09144e-07
Q92783	2.77082e-06
Q92820	6.50744e-07
Q92823	4.58171e-07
Q92841	1.04018e-06
Q92854	0.000144374
Q92871	6.63307e-07
Q92900	4.90473e-07
Q92905	9.24077e-07
Q92932	5.57841e-07
Q92945	1.12428e-06
Q92947	3.35772e-06
Q92973	4.91066e-07
Q92974	7.02826e-07
Q93008	1.65473e-06
Q93009	2.69769e-06
Q93034	5.37361e-06
Q93045	6.25414e-07
Q93050	4.37985e-07
Q93052	5.2368e-06
Q969L2	1.32331e-05
Q969N2	0.000469494
Q969P0	4.09144e-07
Q969Q5	9.94868e-05
Q969T9	4.47812e-07
Q969V3	2.79863e-06
Q969X5	3.58658e-05
Q969Z3	1.18309e-06
Q96A00	1.30198e-05
Q96A26	4.8405e-07
Q96A35	2.87117e-06
Q96A49	9.96315e-05
Q96A65	4.366e-07
Q96AC1	5.2647e-07
Q96AE4	9.88127e-07
Q96AG3	1.03111e-05
Q96AQ6	4.09144e-07
Q96AT9	6.57427e-05
Q96AX1	7.32746e-06
Q96B45	7.35834e-05
Q96B97	6.30961e-05
Q96BJ3	2.78744e-05
Q96BM9	4.09144e-07
Q96BW9	4.97833e-06
Q96C19	6.05329e-07
Q96CN7	1.26605e-06
Q96CV9	4.37911e-07
Q96CW1	4.09144e-07
Q96CX2	4.55687e-07
Q96D05	4.23211e-07
Q96D96	1.42352e-05
Q96DA2	2.38721e-06
Q96DA6	6.00488e-07
Q96DD7	1.03521e-06
Q96DG6	4.09144e-07
Q96DZ1	9.77121e-06
Q96E17	1.24497e-06
Q96EK5	1.44042e-06
Q96EQ0	9.65124e-06
Q96ER9	0.000129521
Q96EY1	5.28229e-07
Q96EY7	7.13021e-05
Q96F07	4.49984e-07
Q96F85	4.09144e-07
Q96FC7	4.09144e-07
Q96FE5	1.59761e-05
Q96FJ2	4.09144e-07
Q96FW1	4.09144e-07
Q96FZ7	2.48709e-06
Q96G03	2.57455e-06
Q96G97	1.4495e-06
Q96GA7	1.85999e-06
Q96GD0	4.09144e-07
Q96GK7	4.09144e-07
Q96GQ5	5.67032e-07
Q96GW7	4.366e-07
Q96GY0	1.55784e-06
Q96GZ6	2.66617e-06
Q96HD1	1.29389e-05
Q96HE7	7.67424e-07
Q96HN2	3.20003e-06
Q96HR9	3.20203e-05
Q96HS1	2.04732e-05
Q96HU8	5.52782e-06
Q96HY6	1.23479e-06
Q96I99	1.21251e-06
Q96ID5	7.666e-05
Q96IJ6	3.07996e-06
Q96IU4	8.16083e-07
Q96IX5	6.36324e-07
Q96JB5	3.78405e-06
Q96JE9	4.09144e-07
Q96JH7	3.6842e-06
Q96JN8	3.24632e-05
Q96K19	3.5463e-06
Q96KG9	1.64549e-05
Q96KP4	5.00081e-07
Q96L92	4.58171e-07
Q96LL9	1.31448e-05
Q96MC5	1.01362e-05
Q96MW1	3.62627e-05
Q96MZ0	3.79407e-06
Q96N66	6.49198e-07
Q96ND0	3.24027e-06
Q96NT1	1.44401e-06
Q96P47	5.68355e-07
Q96PU8	1.31802e-06
Q96PY5	4.2972e-07
Q96Q05	1.24571e-05
Q96QE2	8.97936e-07
Q96QK1	4.09144e-07
Q96RF0	6.5914e-05
Q96RP9	1.34725e-06
Q96RQ3	1.09014e-06
Q96RR4	1.22288e-06
Q96S97	4.20182e-07
Q96SZ5	5.91038e-07
Q96T83	2.68356e-06
Q96TC7	2.51757e-06
Q99250	4.09144e-07
Q99259	4.09144e-07
Q99426	4.88537e-07
Q99442	3.6193e-06
Q99447	9.88027e-07
Q99460	2.22511e-06
Q99471	1.87921e-06
Q99490	1.38096e-06
Q99497	4.09595e-07
Q99523	6.07617e-07
Q99536	4.09144e-07
Q99569	6.64378e-07
Q99574	2.95929e-06
Q99584	4.36974e-07
Q99614	4.21517e-07
Q99623	4.2972e-07
Q99627	3.33818e-05
Q99683	3.72565e-05
Q99714	4.09144e-07
Q99719	7.78931e-07
Q99732	1.34725e-06
Q99733	1.62442e-06
Q99747	4.36974e-07
Q99798	4.09144e-07
Q99832	4.09144e-07
Q99873	8.22484e-07
Q99943	2.21085e-06
Q99961	2.87513e-06
Q99962	4.09144e-07
Q99963	1.99354e-06
Q9BPU6	4.09144e-07
Q9BPW8	4.09144e-07
Q9BPX5	4.09144e-07
Q9BQ69	4.71251e-05
Q9BQ95	9.84078e-07
Q9BQA1	4.09144e-07
Q9BQI5	4.09144e-07
Q9BR01	7.02287e-07
Q9BR76	3.79407e-06
Q9BRA2	6.17354e-07
Q9BRK0	5.73362e-07
Q9BRQ6	4.09144e-07
Q9BRR6	1.75501e-05
Q9BRT2	1.98295e-06
Q9BRT3	1.26733e-06
Q9BRX8	7.2478e-07
Q9BS26	4.90473e-07
Q9BS92	1.22138e-06
Q9BSD7	5.73362e-07
Q9BSF0	0.000413972
Q9BSH5	4.09144e-07
Q9BSJ8	1.50932e-06
Q9BT78	1.49395e-06
Q9BT88	2.54853e-05
Q9BTE1	5.66975e-07
Q9BTE6	2.32557e-06
Q9BTM1	1.00046e-06
Q9BTU6	1.40815e-06
[truncated: 454 more rows]

## Sheet: Core Proteome Ventral
PG.ProteinAccessions	PG.Qvalue
A0MZ66	3.09323e-06
A2RUB1	9.67642e-07
A6NDG6	7.40875e-07
A6ZKI3	1.45487e-06
A8MWD9;P62308	1.87403e-06
B5ME19;Q99613	1.70562e-06
B9A064;P0DOX8	8.80854e-07
O00139	8.12751e-07
O00154	5.65364e-07
O00170	9.79849e-06
O00186	8.60499e-07
O00217	6.82455e-07
O00231	2.76501e-06
O00232	2.07154e-06
O00233	2.90543e-06
O00264	5.94821e-07
O00305	0.000279018
O00330	1.80658e-06
O00401	2.89352e-06
O00429	5.74843e-07
O00468	6.37619e-07
O00483	4.00446e-06
O00487	1.15127e-06
O00499	5.6359e-07
O00519	1.02927e-05
O00533	6.2583e-07
O00571	3.10033e-06
O00764	2.0983e-06
O14523	7.97744e-07
O14531	9.739e-07
O14548	9.2476e-07
O14576	8.10988e-07
O14594	8.20122e-07
O14617	9.33464e-07
O14618	6.08072e-06
O14672	4.27595e-06
O14737	3.96046e-06
O14744	1.34261e-06
O14745	6.64745e-07
O14807	1.93089e-06
O14810	7.20666e-07
O14818	6.9105e-07
O14879	1.0496e-05
O14880	8.02808e-07
O14910	7.7082e-07
O14936	1.43644e-06
O14949	1.9911e-06
O14950;P19105	7.96689e-07
O14964	1.32129e-06
O14979	5.86556e-07
O14994	5.6359e-07
O15020	6.17526e-07
O15061	6.1997e-05
O15085	6.68435e-07
O15126	1.91081e-06
O15144	9.02262e-07
O15145	1.03844e-06
O15173	1.26172e-06
O15197	0.000108303
O15212	6.17526e-07
O15240	1.24859e-06
O15294	1.01498e-06
O15394	7.19667e-07
O15400	8.53068e-07
O15511	8.08874e-07
O43157	1.13637e-06
O43169	1.17996e-06
O43175	9.20127e-07
O43181	7.12875e-07
O43236	5.72965e-07
O43237	6.17526e-07
O43242	8.67918e-07
O43301	6.21094e-07
O43390	4.72486e-06
O43396	8.99016e-07
O43414	1.6575e-05
O43426	8.80351e-07
O43488	1.11848e-06
O43491	6.30154e-07
O43505	1.79075e-06
O43581	1.55751e-06
O43598	1.36578e-06
O43676	2.05784e-06
O43678	5.72965e-07
O43681	5.6359e-07
O43707	5.69572e-07
O43759	1.26399e-06
O43761	5.40866e-06
O43765	7.00999e-07
O43768	5.2945e-05
O43776	8.91287e-07
O43813	9.34929e-07
O43837	6.67514e-07
O43852	5.6359e-07
O43865	1.07422e-06
O43920	7.19667e-07
O60220	3.56169e-06
O60256	2.31139e-05
O60262	7.78544e-07
O60268	2.94066e-05
O60282	5.6359e-07
O60313	8.67918e-07
O60449	1.92994e-05
O60493	6.31121e-07
O60502	2.91106e-06
O60506	1.45429e-06
O60547	2.44826e-06
O60641	7.04134e-07
O60664	3.6085e-06
O60762	4.3811e-06
O60763	7.78544e-07
O60784	9.03299e-07
O60814;P57053;P58876;P62807;Q5QNW6;Q93079;Q99877;Q99879	1.26399e-06
O60831	1.82616e-06
O60884	9.02473e-07
O60888	2.16543e-06
O60925	1.53532e-06
O75044	1.06606e-05
O75061	1.01963e-06
O75077	9.53952e-07
O75083	6.82455e-07
O75110	9.26188e-07
O75122	1.51194e-06
O75145	2.2897e-06
O75190	1.79548e-06
O75223	3.13249e-06
O75251	1.42511e-06
O75306	5.6359e-07
O75323	1.41179e-06
O75347	5.72431e-07
O75348	3.51941e-06
O75363	5.6359e-07
O75367	1.44279e-06
O75368	9.42055e-07
O75369	1.1661e-06
O75380	5.6359e-07
O75390	1.0382e-06
O75489	5.6359e-07
O75508	1.72631e-06
O75521	2.74153e-06
O75534	1.20644e-06
O75569	7.49704e-07
O75608	2.80372e-06
O75665	4.54527e-05
O75689	2.80086e-05
O75746	1.31174e-06
O75781	9.02262e-07
O75787	1.55194e-06
O75828	1.21659e-06
O75880	9.2476e-07
O75891	9.52504e-07
O75896	1.78504e-05
O75899	8.53458e-05
O75915	1.03969e-06
O75936	3.13249e-06
O75947	1.20644e-06
O75964	5.6359e-07
O76024	5.6359e-07
O76054	3.66978e-06
O76070	5.6359e-07
O94760	5.6359e-07
O94772	4.22073e-05
O94811	5.6359e-07
O94819	1.33055e-06
O94826	6.69095e-07
O94856	5.6359e-07
O94903	2.02221e-06
O94905	1.32852e-06
O94919	7.12875e-07
O94925	6.71841e-07
O95139	1.87095e-06
O95167	6.26946e-07
O95168	1.02877e-06
O95169	6.86516e-07
O95178	6.68435e-07
O95182	1.35792e-06
O95197	1.21402e-06
O95202	6.52273e-07
O95292	1.11402e-06
O95298	7.52389e-07
O95299	8.60161e-07
O95336	5.72965e-07
O95571	1.17418e-06
O95622	6.124e-07
O95630	2.30958e-05
O95670	6.02196e-07
O95674	6.48997e-07
O95721	1.9273e-05
O95741	9.42014e-07
O95757	5.6359e-07
O95782	6.30154e-07
O95817	1.28692e-06
O95831	6.21094e-07
O95847	1.01607e-05
O95865	4.81928e-06
O95968	8.74075e-05
O95970	2.51696e-06
O95989	1.45429e-06
O96000	1.62899e-06
O96005	1.69512e-06
P00167	2.99134e-05
P00338	7.5455e-07
P00352	5.74843e-07
P00367	6.90771e-07
P00387	6.21094e-07
P00390	9.25866e-07
P00441	6.25068e-07
P00492	5.90493e-07
P00505	5.6359e-07
P00558	5.6359e-07
P00568	9.9734e-07
P00915	5.6359e-07
P00918	6.14846e-07
P01009	1.0859e-06
P01011	7.04134e-07
P01023	7.85228e-07
P01024	5.6359e-07
P01034	2.03361e-06
P01040	2.25046e-06
P01111	1.83352e-06
P01112	1.1422e-06
P01834	5.6359e-07
P01859	1.38819e-06
P01876	7.22654e-07
P01889;P30460;P30480	9.30906e-07
P02042	1.93584e-06
P02462	1.01963e-06
P02511	6.23571e-07
P02533	5.6359e-07
P02538	6.51568e-07
P02545	6.21094e-07
P02649	9.02262e-07
P02686	5.6359e-07
P02689	6.51568e-07
P02768	5.6359e-07
P02787	6.30154e-07
P02792	7.72622e-07
P02794	7.96565e-07
P03928	1.38707e-05
P04040	6.13702e-07
P04066	8.63533e-06
P04075	6.6691e-07
P04080	6.82455e-07
P04083	5.6359e-07
P04156	5.6359e-07
P04179	5.72965e-07
P04216	1.79319e-06
P04259	2.16312e-06
P04264	5.69572e-07
P04271	1.33055e-06
P04350	1.00161e-06
P04406	5.6359e-07
P04632	4.16044e-06
P04792	6.30154e-07
P04843	5.74843e-07
P04899	5.6359e-07
P04908;Q7L7L0;Q93077	7.52389e-07
P05023	6.21094e-07
P05026	5.6359e-07
P05067	3.59152e-06
P05090	5.6359e-07
P05091	5.69572e-07
P05109	1.26925e-06
P05129	8.07027e-07
P05141	7.85558e-07
P05165	6.31121e-07
P05166	7.78544e-07
P05198	2.89095e-06
P05230	4.88034e-06
P05387	2.25046e-06
P05388	5.6359e-07
P05413	7.63853e-07
P05455	2.72018e-05
P05556	3.89143e-06
P05771	6.21094e-07
P05937	1.29329e-06
P06280	1.32384e-05
P06396	5.6359e-07
P06576	7.04134e-07
P06733	5.6359e-07
P06744	6.02196e-07
P06748	2.37527e-06
P06753	5.6359e-07
P06756	6.19866e-06
P06899;P23527;P33778;Q16778	1.4009e-06
P07099	5.78391e-07
P07101	5.6359e-07
P07108	1.1288e-06
P07195	5.6359e-07
P07196	6.21094e-07
P07197	5.6359e-07
P07203	6.82455e-07
P07237	5.6359e-07
P07305	1.24088e-06
P07339	6.21094e-07
P07355	7.05613e-07
P07384	5.6359e-07
P07437	7.05613e-07
P07477;P07478;Q8NHM4	0.000123267
P07602	3.58322e-06
P07711	6.32697e-07
P07737	6.29659e-07
P07738	9.47808e-06
P07741	7.19667e-07
P07814	9.81504e-07
P07858	7.94773e-07
P07900	6.21094e-07
P07910	1.24859e-06
P07919	7.04134e-07
P07947	6.15451e-06
P07954	5.6359e-07
P08123	7.7082e-07
P08133	5.6359e-07
P08195	6.21094e-07
P08237	6.51568e-07
P08238	5.69572e-07
P08247	1.13657e-06
P08559	7.16152e-07
P08572	5.6359e-07
P08574	5.6359e-07
P08621	6.95224e-06
P08670	5.74843e-07
P08708	5.11607e-06
P08758	6.21094e-07
P08779	5.90493e-07
P08842	2.17655e-05
P08865	1.0382e-06
P09104	5.6359e-07
P09110	7.00999e-07
P09211	6.17853e-07
P09382	5.6359e-07
P09417	7.53403e-07
P09471	6.26946e-07
P09493	7.06924e-07
P09496	7.39225e-07
P09497	1.52277e-06
P09525	1.45721e-06
P09543	5.6359e-07
P09622	5.6359e-07
P09651	5.6359e-07
P09669	7.7082e-07
P09874	8.18984e-06
P09936	7.74297e-07
P09972	5.6359e-07
P0C0L4	1.49614e-06
P0DMV8;P0DMV9	6.21094e-07
P0DOX5	5.74843e-07
P0DOX7	6.72507e-05
P10114	7.96565e-07
P10253	1.46997e-06
P10301	6.41611e-06
P10412	5.72965e-07
P10515	5.74843e-07
P10599	3.80059e-06
P10606	7.26463e-07
P10636	5.6359e-07
P10644	6.32697e-07
P10768	7.37288e-07
P10809	5.6359e-07
P10909	1.00161e-06
P11021	5.6359e-07
P11047	7.78544e-07
P11137	5.6359e-07
P11142	7.03378e-07
P11169	3.5184e-06
P11177	5.6359e-07
P11216	5.72965e-07
P11217	9.67642e-07
P11233	5.69572e-07
P11277	2.1131e-06
P11279	1.78247e-06
P11310	6.58259e-07
P11413	1.83989e-06
P11441	3.25233e-05
P11498	6.59413e-07
P11586	5.6359e-07
P11766	8.14267e-07
P11940	5.6359e-07
P12036	5.6359e-07
P12081	9.42134e-07
P12109	5.65606e-05
P12111	1.14374e-06
P12235	8.54549e-07
P12236	7.96102e-07
P12277	5.6359e-07
P12429	9.75229e-06
P12532	5.6359e-07
P12814	8.64594e-07
P12955	8.96015e-07
P12956	7.6029e-06
P13073	8.46081e-07
P13473	2.28771e-06
P13489	5.6359e-07
P13521	7.82883e-07
P13591	5.72965e-07
P13611	5.6359e-07
P13637	5.6359e-07
P13639	5.6359e-07
P13645	6.16314e-07
P13647	9.39071e-07
P13667	1.03293e-06
P13693	5.6359e-07
P13716	6.82455e-07
P13798	7.7082e-07
P13804	1.38753e-06
P13861	5.65735e-07
P13929	9.09849e-07
P13987	1.83342e-06
P14136	5.6359e-07
P14174	1.06162e-06
P14314	2.62924e-06
P14406	1.77837e-06
P14415	8.29527e-07
P14550	1.21307e-06
P14618	6.21094e-07
P14621	9.39071e-07
P14625	5.74843e-07
P14649	8.10988e-07
P14854	5.6359e-07
P14868	7.18739e-07
P14927	6.86623e-07
P15056	2.47167e-05
P15104	5.6359e-07
P15121	5.6359e-07
P15170	3.25333e-05
P15289	1.28614e-06
P15374	5.65155e-05
P15531	5.6359e-07
P15586	8.80854e-07
P15880	5.6359e-07
P15954	3.82011e-06
P16070	5.6359e-07
P16083	1.09782e-06
P16152	5.6359e-07
P16190	5.6359e-07
P16219	7.7082e-07
P16298	6.58259e-07
P16615	5.96126e-07
P16870	5.6359e-07
P16930	9.43822e-06
P16949	1.11137e-06
P17174	7.12875e-07
P17252	6.21094e-07
P17302	5.6359e-07
P17568	2.1684e-06
P17600	5.6359e-07
P17655	8.64594e-07
P17677	5.6359e-07
P17844	2.82352e-05
P17858	7.77729e-07
P17931	4.35573e-06
P17980	3.05451e-06
P17987	5.66978e-07
P18077	8.74193e-07
P18085	1.66997e-06
P18124	5.6359e-07
P18206	5.6359e-07
P18621	2.51976e-06
P18669	5.83174e-07
P18859	5.6359e-07
P19013	9.47413e-07
P19021	7.82883e-07
P19022	7.71392e-07
P19086	7.22654e-07
P19174	5.65585e-05
P19338	7.92041e-07
P19367	5.6359e-07
P19404	1.10456e-06
P20020	5.69572e-07
P20073	1.54917e-06
P20336	5.6359e-07
P20338	1.46997e-06
P20339	1.26682e-06
P20340	5.6359e-07
P20618	5.72965e-07
P20674	6.58259e-07
P20711	5.18422e-06
P20916	5.6359e-07
P21281	5.90493e-07
P21283	9.10711e-07
P21291	7.52389e-07
P21333	5.6359e-07
P21397	8.66071e-07
P21579	5.72965e-07
P21589	2.74897e-06
P21695	8.446e-07
P21796	5.6359e-07
P21810	3.97552e-05
P21912	5.72965e-07
P21926	1.05028e-06
P21964	1.19064e-06
P22061	6.25068e-07
P22234	6.17526e-07
P22303	1.01766e-06
P22307	1.43452e-06
P22314	5.6359e-07
P22392	1.49722e-06
P22570	2.07154e-06
P22626	8.22049e-07
P22676	7.71674e-07
P22694	6.26946e-07
P22695	5.74843e-07
P22830	1.89568e-05
P23229	5.12061e-06
P23246	5.72965e-07
P23284	1.0382e-06
P23297	1.27585e-06
P23368	7.04295e-07
P23381	6.86623e-07
P23396	5.69572e-07
P23468	2.734e-06
P23471	1.3025e-06
P23526	5.6359e-07
P23528	6.82455e-07
P23588	1.21465e-05
P23634	6.17526e-07
P23763	1.48025e-06
P24534	1.06237e-06
P24539	5.74843e-07
P24593	0.000397695
P24666	8.54549e-07
P24752	5.96126e-07
P24821	5.74843e-07
P25311	2.73855e-06
P25325	2.70171e-06
P25398	9.74385e-07
P25685	1.45721e-06
P25686	8.86896e-07
P25705	6.14846e-07
P25786	6.21094e-07
P25787	2.77793e-06
P25788	7.97051e-07
P25789	2.31219e-06
P26038	8.446e-07
P26232	1.02685e-06
P26373	1.06162e-06
P26440	6.58259e-07
P26639	4.59434e-06
P26640	7.04295e-07
P26641	5.6359e-07
P26885	1.28337e-06
P26992	6.93176e-06
P27105	2.69481e-06
P27144	1.03658e-06
P27338	6.31121e-07
P27348	6.21094e-07
P27361	7.19667e-07
P27448	4.34924e-06
P27482	1.0859e-06
P27635	5.69572e-07
P27797	5.6359e-07
P27816	1.08785e-06
P27824	9.41044e-07
P27986	0.000156606
P28066	1.29653e-06
P28072	1.25434e-06
P28074	1.06554e-06
P28161	5.86556e-07
P28331	8.48875e-07
P28482	5.6359e-07
P28838	1.003e-06
P29144	3.45119e-05
P29218	6.21094e-07
P29401	5.6359e-07
P29692	5.90127e-06
P29966	6.41574e-07
P29992	3.65403e-06
P30038	5.6359e-07
P30040	6.33265e-07
P30041	5.72965e-07
P30042	1.80113e-06
P30043	5.6359e-07
P30044	6.82455e-07
P30048	6.13243e-07
P30049	3.42429e-06
P30050	8.48875e-07
P30084	5.92525e-07
P30085	8.446e-07
P30086	6.51254e-07
P30101	7.7082e-07
P30153	5.89601e-07
P30405	4.58453e-06
P30419	6.58259e-07
P30519	9.04631e-07
P30531	7.76159e-07
P30626	9.2186e-07
P30740	1.24859e-06
P31040	1.00161e-06
P31146	1.09523e-06
P31150	6.21094e-07
P31153	7.74297e-07
P31323	7.04134e-07
P31930	6.07908e-07
P31939	6.53557e-07
P31942	5.69572e-07
P31943	1.09621e-06
P31946	5.6359e-07
P31948	5.72965e-07
P32004	5.6359e-07
P32119	6.30154e-07
P32418	9.12502e-07
P32969	9.81494e-07
P33176	7.40428e-07
P33316	1.79075e-06
P34913	1.05618e-05
P34932	6.70494e-07
P35080	1.02877e-06
P35221	5.6359e-07
P35222	6.26946e-07
P35232	6.48997e-07
P35237	6.43779e-07
P35241	6.33265e-07
P35268	1.003e-06
P35270	4.94532e-06
P35527	5.6359e-07
P35573	6.14846e-07
P35579	6.58259e-07
P35580	7.00999e-07
P35611	1.39731e-06
P35612	5.74843e-07
P35613	6.09519e-07
P35637	1.54255e-06
P35813	8.02806e-07
P35908	5.6359e-07
P35998	2.66968e-06
P36405	5.74843e-07
P36507	1.32129e-06
P36542	1.06162e-06
P36543	9.41044e-07
P36578	6.23571e-07
P36871	6.0432e-07
P36873	1.25343e-06
P36915	5.96126e-07
P36957	8.9639e-07
P37837	6.31121e-07
P37840	5.74843e-07
P38117	6.09519e-07
P38606	5.6359e-07
P38646	5.6359e-07
P39023	1.31455e-06
P39060	7.04134e-07
P39656	7.82883e-07
P40123	5.72965e-07
P40227	5.74843e-07
P40429	1.0382e-06
P40925	5.6359e-07
P40926	5.6359e-07
P40939	5.95583e-07
P41222	2.68296e-06
P41250	7.48923e-07
P41732	6.70494e-07
P42025	1.70186e-06
P42167	5.18422e-06
P42330	4.39664e-06
P42356	9.11551e-07
P42658	6.09519e-07
P42765	1.26925e-06
P42766	1.03356e-06
P42785	1.70648e-06
P43003	1.37299e-06
P43004	9.68662e-07
P43007	6.02996e-07
P43034	6.93077e-07
P43121	1.95539e-06
P43155	7.5425e-07
P43243	6.68435e-07
P43304	5.6359e-07
P43307	1.6473e-05
P43490	1.45572e-06
P45880	5.6359e-07
P45974	6.21094e-07
P46108	1.21826e-06
P46109	1.36243e-06
P46379	6.58259e-07
P46459	5.6359e-07
P46779	1.60127e-06
P46781	5.6359e-07
P46782	5.6359e-07
P46783	4.29393e-06
P46821	5.6359e-07
P46926	1.11466e-06
P46939	9.55104e-05
P46976	2.0194e-06
P47736	7.22654e-07
P47755	6.32697e-07
P47756	6.68435e-07
P47897	7.96102e-07
P47914	3.7696e-06
P47985	5.95583e-07
P48047	7.00999e-07
P48066	1.01766e-06
P48163	1.19758e-06
P48426	1.81086e-06
P48539	9.81504e-07
P48637	9.42134e-07
P48643	5.6359e-07
P48735	6.59413e-07
P49006	5.6359e-07
P49189	5.6359e-07
P49207	1.21307e-06
P49257	8.96339e-07
P49327	5.6359e-07
P49368	5.94821e-07
P49407	5.6359e-07
P49411	5.6359e-07
P49418	5.6359e-07
P49419	7.12875e-07
P49441	0.000114664
P49588	5.74843e-07
P49589	6.21094e-07
P49591	7.85228e-07
P49720	1.92511e-06
P49721	1.61641e-06
P49748	1.0859e-06
P49773	5.69572e-07
P49802	6.64745e-07
P49821	6.23585e-07
P49840	1.0859e-06
P49841	6.14218e-07
P50148	7.7082e-07
P50150	9.97633e-05
P50213	6.71841e-07
P50395	1.0701e-06
P50416	2.7798e-06
P50502	5.6359e-07
P50895	5.90493e-07
P50897	9.25866e-07
P50914	1.03293e-06
P50990	9.47413e-07
P50991	6.91783e-07
P50993	5.6359e-07
P50995	6.21094e-07
P51114	9.65992e-07
P51116	4.55686e-05
P51148	1.0382e-06
P51149	9.20127e-07
P51151	8.10256e-07
P51178	5.6359e-07
P51452	1.75217e-06
P51530	4.30057e-06
P51553	7.20779e-07
P51572	8.67918e-07
P51648	2.34862e-05
P51649	6.51568e-07
P51659	5.72965e-07
P51665	2.67357e-06
P51674	6.26946e-07
P51693	9.59296e-06
P51970	5.6359e-07
P51991	9.39071e-07
P52209	7.12875e-07
P52306	9.52504e-07
P52565	5.74843e-07
P52758	6.82455e-07
P52815	0.000180152
P52888	3.73778e-06
P52907	1.65942e-06
P52943	1.84376e-06
P53004	5.12061e-06
P53041	1.65606e-06
P53396	6.23571e-07
P53597	5.74843e-07
P53677	6.59413e-07
P53680	2.80511e-06
P53990	5.6359e-07
P53999	1.89597e-06
P54289	9.20574e-07
P54577	1.92511e-06
P54578	1.0382e-06
P54652	5.6359e-07
P54687	1.9549e-06
P54727	6.82455e-07
P54750	6.84138e-06
P54819	1.51859e-06
P54829	1.87771e-06
P54920	5.72965e-07
P55010	3.01246e-06
P55036	9.80139e-07
P55060	2.65671e-06
P55072	5.6359e-07
P55084	5.96126e-07
P55087	6.51568e-07
P55209	7.73938e-06
P55268	1.42549e-06
P55290	2.74663e-06
P55786	7.54535e-07
P55809	1.16257e-06
P55854;P61956;Q6EEV6	2.4494e-06
P55884	4.94563e-06
P56134	1.9911e-06
P56192	6.21094e-07
P56381	9.39071e-07
P56385	5.6359e-07
P56537	2.38327e-06
P56556	8.7884e-07
P58546	5.74843e-07
P58549	5.6359e-07
P59665;P59666	7.64952e-07
P59768	3.65996e-06
P59998	1.21997e-06
P60033	6.21094e-07
P60174	6.31121e-07
P60201	7.96565e-07
P60520	5.6359e-07
P60660	5.96126e-07
P60709;P63261	5.6359e-07
P60842	1.09523e-06
P60866	1.01498e-06
P60880	5.6359e-07
P60891	7.82883e-07
P60900	7.16152e-07
P60953	1.20193e-06
P60981	5.95939e-06
P60983	6.26946e-07
P61009	2.31207e-05
P61018	4.59434e-06
P61019	6.51568e-07
P61020	2.12651e-06
P61026	1.89597e-06
P61077	9.18781e-06
P61081	1.49996e-06
P61086	9.54844e-06
P61088	6.89959e-07
P61106	6.21094e-07
P61158	1.77059e-06
P61160	6.30154e-07
P61163	1.36611e-06
P61224	6.16314e-07
P61225	6.82378e-05
P61247	1.0859e-06
P61254	5.6359e-07
P61266	5.6359e-07
P61313	5.69572e-07
P61353	8.59504e-07
P61421	5.6359e-07
P61457	1.24094e-06
P61586	5.96126e-07
P61604	5.72965e-07
P61626	1.01117e-06
P61764	5.74843e-07
P61769	5.69572e-07
P61916	1.95353e-06
P61970	1.77059e-06
P61978	8.94892e-07
P61981	8.30418e-07
P62081	1.17011e-06
P62136	5.6359e-07
P62158	5.74843e-07
P62191	1.03953e-06
P62241	5.6359e-07
P62244	7.3246e-07
P62249	5.6359e-07
P62258	6.21094e-07
P62263	6.51568e-07
P62266	7.85558e-07
P62269	7.85228e-07
P62273	1.03673e-05
P62277	5.6359e-07
P62280	8.11089e-07
P62310	6.68435e-07
P62316	1.18402e-06
P62333	2.54471e-06
P62424	5.89601e-07
P62701	6.16314e-07
P62745	1.05028e-06
P62750	3.80463e-06
P62753	6.68435e-07
P62760	1.73491e-06
P62805	6.21094e-07
P62820	6.58567e-06
P62826	1.91618e-06
P62829	5.72965e-07
P62851	1.71652e-06
P62854	4.94563e-06
P62857	2.74897e-06
P62873	6.21094e-07
P62879	1.0859e-06
P62888	5.6359e-07
P62899	1.01271e-06
P62906	6.70494e-07
P62910	9.25866e-07
P62913	1.53329e-06
P62917	9.13131e-07
P62937	6.31121e-07
P62942	1.0859e-06
P62979	6.3809e-07
P62993	4.36615e-06
P63000	1.22858e-06
P63010	1.17676e-06
P63027	5.69572e-07
P63096	5.6359e-07
P63104	7.77729e-07
P63151	6.21094e-07
P63208	1.03804e-06
P63220	9.35196e-06
P63241	5.6359e-07
P63244	6.51254e-07
P67775	5.6359e-07
P67870	5.96076e-06
P67936	5.74843e-07
P68032	5.95583e-07
P68036	2.97969e-06
P68104;Q5VTE0	5.6359e-07
P68363	5.6359e-07
P68366	7.26463e-07
P68371	5.6359e-07
P68400	1.44002e-06
P68402	1.43973e-06
P68871	5.72965e-07
P69849;Q15155;Q5JPE7	9.27224e-07
P69891	8.27188e-07
P69905	5.6359e-07
P78324	6.62625e-07
P78344	1.85012e-06
P78352	3.62778e-06
P78356	8.55919e-07
P78357	5.6359e-07
P78362	7.22654e-07
P78371	5.95583e-07
P78417	5.6359e-07
P78527	6.37592e-06
P78559	6.02196e-07
P80404	5.6359e-07
P80723	5.88758e-07
P82909	5.6359e-07
P82930	8.74075e-05
P83731	5.6359e-07
P84074	6.58259e-07
P84077	8.66933e-07
P84095	7.19667e-07
P84103	5.6359e-07
P84243	6.29589e-07
P98160	5.94821e-07
P98161	1.9057e-05
P99999	7.22654e-07
Q00059	2.103e-05
Q00169	1.11819e-06
Q00325	6.51568e-07
Q00535	1.55194e-06
Q00577	1.47952e-06
Q00610	5.6359e-07
Q00765	1.61886e-06
Q00796	5.90493e-07
Q00839	2.29172e-06
Q01064	1.3025e-06
Q01082	5.6359e-07
Q01105	6.32697e-07
Q01130;Q9BRL6	7.04134e-07
Q01433	6.70494e-07
Q01469	7.00999e-07
Q01484	5.6359e-07
Q01518	7.05613e-07
Q01650	8.67918e-07
Q01813	5.74843e-07
Q01814	6.31121e-07
Q01844	1.92565e-06
Q01959	5.79145e-06
Q01995	3.42894e-06
Q02218	7.53432e-07
Q02246	1.18529e-06
Q02252	5.6359e-07
Q02338	3.5672e-06
Q02543	9.27224e-07
Q02750	7.99307e-07
Q02790	6.02196e-07
Q02818	9.26868e-06
Q02878	1.36231e-06
Q02952	5.6359e-07
Q02978	1.01766e-06
Q03001	1.83854e-06
Q03252	7.12875e-07
Q04446	1.55194e-06
Q04760	8.97804e-07
Q04837	1.01117e-06
Q04917	1.02877e-06
Q04941	9.31552e-05
Q05193	5.72965e-07
Q05329	8.96015e-07
Q05397	0.000202566
Q05639	6.21094e-07
Q06124	8.39221e-07
Q06830	9.2186e-07
Q07020	5.6359e-07
Q07021	5.6359e-07
Q07065	1.43027e-06
Q07666	2.20951e-05
Q07866	7.52389e-07
Q07954	1.22858e-06
Q07955	7.12108e-07
Q07960	6.82455e-07
Q08174	6.1512e-06
Q08209	6.98046e-07
Q08211	9.09849e-07
Q08257	5.85041e-07
Q08380	1.00161e-06
Q08495	2.03311e-06
Q08554	9.77512e-06
Q08722	9.34929e-07
Q09666	7.5455e-07
Q10471	1.86237e-06
Q10567	6.51568e-07
Q12756	5.6359e-07
Q12765	5.6359e-07
Q12860	6.21094e-07
Q12904	9.10711e-07
Q12905	5.32404e-06
Q12907	3.97659e-06
Q12926	5.72965e-07
Q12955	5.6359e-07
Q12959	7.04134e-07
Q12981	0.00065681
Q13011	7.85558e-07
Q13033	4.46038e-06
Q13098	2.55473e-05
Q13126	4.76761e-05
Q13153	9.43822e-06
Q13155	8.80427e-07
Q13162	9.91648e-06
Q13200	1.01963e-06
Q13228	5.74843e-07
Q13336	2.69158e-06
Q13347	5.3434e-06
Q13363	1.21025e-06
Q13367	5.6359e-07
Q13404	1.25434e-06
Q13409	1.21659e-06
Q13423	5.6359e-07
Q13424	1.54193e-06
Q13449	1.3025e-06
Q13491	1.08226e-06
Q13505	6.52623e-06
Q13509	6.35347e-07
Q13510	6.26946e-07
Q13526	1.64708e-06
Q13554	6.82455e-07
Q13555	4.45975e-06
Q13557	9.02417e-07
Q13561	6.26946e-07
Q13630	7.00797e-06
Q13642	7.86363e-07
Q13740	5.6359e-07
Q13748	8.16152e-07
Q13813	5.6359e-07
Q13825	6.69827e-07
Q13838	9.99428e-07
Q13875	1.27443e-06
Q13885	6.53557e-07
Q13938	2.66974e-06
Q14008	1.54066e-06
Q14011	8.11772e-06
Q14012	2.31275e-06
Q14019	6.21094e-07
Q14103	1.43785e-06
Q14108	1.21659e-06
Q14123	5.73526e-06
Q14141	6.26946e-07
Q14152	6.25563e-06
Q14157	1.51303e-06
Q14165	6.124e-07
Q14194	6.25068e-07
Q14195	6.30154e-07
Q14203	8.64594e-07
Q14204	5.6359e-07
Q14247	9.5843e-06
Q14254	2.69186e-05
Q14257	7.04035e-06
Q14558	3.10911e-05
Q14697	5.6359e-07
Q14847	8.69413e-07
Q14894	9.4214e-07
Q14914	3.23066e-06
Q14956	5.6359e-07
Q14974	5.6359e-07
Q14982	5.6359e-07
Q14CZ8	7.26463e-07
Q15005	1.03064e-06
Q15006	7.39225e-07
Q15019	6.98046e-07
Q15029	1.4e-06
Q15046	4.6925e-06
Q15056	1.3025e-06
Q15084	5.74843e-07
Q15102	1.65615e-06
Q15120	1.74661e-05
Q15121	1.10069e-06
Q15149	5.6359e-07
Q15165	1.17418e-06
Q15181	6.58259e-07
Q15185	4.68688e-06
Q15233	1.13809e-06
Q15274	5.70351e-06
Q15286	7.43797e-07
Q15293	2.17015e-06
Q15334	9.99071e-07
Q15365	3.73778e-06
Q15366	5.6359e-07
Q15370	4.5357e-06
Q15435	6.21094e-07
Q15555	7.40259e-07
Q15691	1.2171e-06
Q15714	1.01766e-06
Q15746	1.8895e-06
Q15818	3.60947e-05
Q15819	3.04667e-06
Q15843	1.25468e-06
Q15907	8.10816e-07
Q16134	1.30775e-06
Q16143	5.6359e-07
Q16181	7.82883e-07
Q16204	5.6359e-07
Q16352	5.6359e-07
Q16531	5.88565e-07
Q16537	3.29453e-06
Q16543	1.03293e-06
Q16555	5.6359e-07
Q16563	7.18739e-07
Q16566	2.85804e-06
Q16595	1.83921e-06
Q16620	1.29329e-06
Q16623	2.30391e-06
Q16629	6.82455e-07
Q16643	1.43644e-06
Q16653	5.72965e-07
Q16658	6.23585e-07
Q16698	9.81494e-07
Q16720	3.12484e-06
Q16762	2.488e-05
Q16775	1.15127e-06
Q16795	1.13348e-06
Q16798	2.4442e-06
Q16799	7.89676e-07
Q16836	9.08119e-07
Q16849	7.39225e-07
Q16851	6.21094e-07
Q16864	2.48571e-06
Q16891	6.72977e-07
Q2M2I8	1.1288e-06
Q3KQU3	6.46028e-06
Q4G0F5	1.46322e-06
Q4G0N4	5.6359e-07
Q4J6C6	1.64531e-06
Q53GQ0	7.54545e-07
Q53H12	4.57413e-06
Q56VL3	1.07552e-05
Q5HYI8	1.45526e-05
Q5JRX3	1.34261e-06
Q5JWF2	9.25765e-07
Q5SQI0	1.56643e-06
Q5SSJ5	5.6359e-07
Q5T200	5.6359e-07
Q5T5C0	1.06688e-06
Q5T749	8.97804e-07
Q5T848	8.10768e-07
Q5TC12	5.18315e-06
Q5TF21	8.8372e-07
Q5TH69	3.92964e-06
Q5XPI4	0.00171869
Q68D91	6.08053e-07
Q69YW2	1.63504e-06
Q6DN90	1.90425e-06
Q6F5E8	2.63994e-06
Q6GMV3	4.48895e-06
Q6IAA8	8.70385e-06
Q6IQ22	3.7696e-06
Q6KCM7	6.21094e-07
Q6NVY1	2.15216e-06
Q6NZI2	1.11819e-06
Q6P1M0	9.43822e-06
Q6P1X6	5.30576e-06
Q6P2Q9	3.77006e-05
Q6PCE3	9.4214e-07
Q6PI78	2.14193e-06
Q6PIU2	1.78247e-06
Q6PUV4	8.80854e-07
Q6UUV9	1.8983e-05
Q6UW68	2.73855e-06
Q6UWR7	9.67973e-07
Q6UXV4	3.63963e-06
Q6VY07	4.84025e-06
Q6YN16	8.54549e-07
Q6YP21	4.3371e-06
Q6ZMZ3	2.96202e-05
Q6ZVM7	1.83989e-06
Q7KZF4	6.31121e-07
Q7L099	1.45429e-06
Q7L0J3	5.6359e-07
Q7L266	5.6359e-07
Q7L576	7.19667e-07
Q7L5Y9	5.57389e-05
Q7Z3B1	5.72431e-07
Q7Z406	3.12131e-06
Q7Z4H3	0.000164789
Q7Z4S6	1.05028e-06
Q7Z4W1	1.99221e-06
Q7Z6G3	1.22858e-06
Q7Z6L0	6.23585e-07
Q7Z6Z7	1.86871e-06
Q86TX2	1.25434e-06
Q86UP2	5.6359e-07
Q86UU1	8.64594e-07
Q86UW8	5.6359e-07
Q86VP6	1.60886e-06
Q86WG3	5.32044e-06
Q86WR0	1.25383e-06
Q86X76	7.95598e-06
Q86Y39	4.04131e-06
Q86Y82	1.52193e-05
Q8IUE6	6.47797e-06
Q8IUQ0	8.26336e-06
Q8IV08	5.6359e-07
Q8IV36	7.33824e-07
Q8IV50	0.000134801
Q8IW45	5.74843e-07
Q8IWA5	3.17354e-06
Q8IWT1	1.59002e-06
Q8IXI2	8.12751e-07
Q8IXJ6	5.6359e-07
Q8IZA0	8.78698e-06
Q8IZF5	7.7082e-07
Q8IZP0	8.43436e-07
Q8IZQ1	8.02561e-06
Q8N0X4	4.96137e-06
Q8N0X7	1.92565e-06
Q8N0Y2	6.17853e-07
Q8N111	5.6359e-07
Q8N126	5.6359e-07
Q8N135	1.29786e-05
Q8N145	1.10069e-06
Q8N183	1.08163e-05
Q8N1G4	1.1536e-06
Q8N2K0	3.64548e-05
Q8N335	1.22858e-06
Q8N3E9	4.37863e-06
Q8N3J6	5.69572e-07
Q8N4T8	4.43791e-06
Q8N568	2.08628e-06
Q8N573	1.11819e-06
Q8N5K1	1.00014e-06
Q8N608	5.48309e-06
Q8N6N7	9.64084e-07
Q8N766	1.49996e-06
Q8N8N7	1.1661e-06
Q8N9I0	7.85558e-07
Q8N9N7	2.68728e-06
Q8NBM8	5.58304e-06
Q8NBN7	1.66288e-06
Q8NBS9	1.4e-06
Q8NBX0	9.09849e-07
Q8NCW5	9.81504e-07
Q8NFX7	2.98178e-06
Q8NFZ4	8.80824e-05
Q8NFZ8	6.21094e-07
Q8NHG7	6.23585e-07
Q8NI08	1.80113e-06
Q8TAM6	1.55657e-06
Q8TB36	5.6359e-07
Q8TB96	2.89352e-06
Q8TBC4	1.69392e-05
Q8TDJ6	5.6359e-07
Q8WTS6	7.37085e-06
Q8WUM4	7.05613e-07
Q8WUW1	4.53993e-05
Q8WVF1	7.99579e-05
Q8WW22	3.49834e-06
Q8WWI5	6.86623e-07
Q8WXD9	6.86623e-07
Q8WXF1	1.55767e-06
Q8WXF7	9.27943e-07
Q8WZA9	8.91287e-07
Q92499	5.6359e-07
Q92506	2.42444e-06
Q92558	8.71946e-07
Q92561	6.58259e-07
Q92562	9.0046e-07
Q92597	1.11819e-06
Q92598	1.21025e-06
Q92599	6.51568e-07
Q92692	1.7351e-05
Q92734	1.003e-06
Q92747	1.11821e-06
Q92752	6.21094e-07
Q92777	6.71841e-07
Q92820	9.68819e-07
Q92823	5.6359e-07
Q92841	1.03293e-06
Q92854	0.00014285
Q92876	0.000223895
Q92890	2.81343e-05
Q92905	4.53713e-06
Q92932	9.13131e-07
Q92945	6.21094e-07
Q92947	5.52258e-06
Q93034	6.16682e-06
Q93045	6.90771e-07
Q93050	5.6359e-07
Q93052	6.47309e-06
Q969L2	1.53996e-05
Q969P0	6.51568e-07
Q969T9	5.72965e-07
Q96A00	0.000353794
Q96A26	1.17418e-06
Q96A49	0.000333352
Q96AE4	7.67779e-07
Q96AG3	2.50818e-05
Q96AQ6	6.59413e-07
Q96BM9	5.69572e-07
Q96BQ5	1.52193e-05
Q96BS2	3.91505e-05
Q96CV9	1.37204e-06
Q96CW1	5.6359e-07
Q96CX2	6.07908e-07
Q96D05	5.96691e-06
Q96DA6	5.6359e-07
Q96DD7	8.80854e-07
Q96E17	9.39071e-07
Q96EY1	9.39071e-07
Q96F07	1.79319e-06
Q96F85	5.72965e-07
Q96FC7	7.04204e-07
Q96FJ2	5.6359e-07
Q96FW1	5.6359e-07
Q96FZ7	1.91618e-06
Q96GD0	5.74843e-07
Q96GK7	5.6359e-07
Q96GQ5	6.17526e-07
Q96GW7	6.21094e-07
Q96HE7	1.70562e-06
Q96HN2	5.04468e-06
Q96HS1	1.37731e-05
Q96HU8	3.17354e-06
Q96HY6	4.8096e-06
Q96IX5	7.40259e-07
Q96JE9	5.74843e-07
Q96KP4	6.51568e-07
Q96L92	1.45051e-06
Q96MC5	4.62034e-06
Q96N66	1.30775e-06
Q96ND0	3.03895e-06
Q96NT1	1.98794e-06
Q96P47	1.69918e-06
Q96PU8	1.36578e-06
Q96PY5	8.89137e-07
Q96QE2	2.31124e-06
Q96QK1	7.19667e-07
Q96T83	2.01804e-05
Q96TC7	9.84784e-07
Q99250	6.68435e-07
Q99259	1.13552e-06
Q99426	1.36231e-06
Q99471	1.98794e-06
Q99490	1.14249e-06
Q99497	5.6359e-07
Q99523	5.54266e-06
Q99536	5.72965e-07
Q99584	1.16257e-06
Q99614	6.30154e-07
Q99623	6.23585e-07
Q99683	2.44055e-05
Q99714	1.12276e-06
Q99719	9.13131e-07
Q99733	4.48945e-06
Q99747	5.6359e-07
Q99798	5.6359e-07
Q99832	6.21094e-07
Q99961	4.55721e-05
Q99962	7.18739e-07
Q9BPU6	5.6359e-07
Q9BPW8	6.21094e-07
Q9BQI5	1.16136e-06
Q9BR01	8.64594e-07
Q9BR76	2.28138e-06
Q9BRA2	7.04134e-07
Q9BRK0	1.92714e-06
Q9BRQ6	1.98664e-06
Q9BRT2	1.00784e-05
Q9BRX8	9.39071e-07
Q9BS26	9.27224e-07
Q9BSH5	5.6359e-07
Q9BSJ8	1.72884e-06
Q9BT78	2.76836e-06
Q9BTM1	7.7082e-07
Q9BU61	6.2272e-06
Q9BUB7	1.50367e-06
Q9BUF5	8.02806e-07
Q9BUR5	1.51859e-06
Q9BUT1	5.7662e-07
Q9BV79	5.74843e-07
Q9BVA1	5.74843e-07
Q9BVC6	4.11438e-06
Q9BVK6	6.23571e-07
Q9BW30	6.21094e-07
Q9BWD1	5.78741e-06
Q9BWM7	9.99428e-07
Q9BWS9	3.21595e-06
Q9BX67	3.6085e-06
Q9BX68	1.40053e-06
Q9BXF6	1.12385e-06
Q9BXM9	7.82883e-07
Q9BXP2	4.34786e-06
Q9BXS5	3.859e-06
Q9BY11	6.02196e-07
Q9BY43	1.60127e-06
Q9BY50	7.62027e-07
Q9BY67	1.41257e-06
Q9C040	5.96126e-07
Q9C0C9	1.56549e-06
Q9C0D0	1.79075e-06
Q9C0H9	7.12108e-07
Q9GZN8	1.98794e-06
Q9GZP4	1.03293e-06
Q9GZT3	2.91386e-06
Q9GZT8	3.68601e-06
Q9GZV7	6.3809e-07
Q9H008	1.0382e-06
Q9H061	1.35792e-06
Q9H0B6	2.76912e-06
Q9H0E2	7.28486e-07
Q9H0N5	4.83286e-06
Q9H0Q0	3.95309e-06
Q9H0Q3	6.80506e-06
Q9H0R4	3.09323e-06
Q9H0R8	6.31121e-07
Q9H0U4	1.36578e-06
Q9H0W9	1.51523e-06
Q9H115	5.90493e-07
Q9H1K4	1.92426e-06
Q9H1P3	1.56779e-05
Q9H299	2.32732e-06
Q9H2M9	1.97219e-06
Q9H313	1.1487e-06
Q9H3K6	1.22858e-06
Q9H3Z4	1.93089e-06
Q9H444	7.00999e-07
Q9H479	1.06566e-06
Q9H492	5.6359e-07
Q9H4A3	9.99482e-05
Q9H4G0	5.72965e-07
Q9H4G4	2.4494e-06
Q9H4M9	2.33411e-06
Q9H598	1.08226e-06
Q9H6K5	1.58827e-06
Q9H845	4.50171e-06
Q9H8H3	6.59413e-07
Q9H9B4	6.7983e-07
Q9HA64	2.20434e-06
Q9HAT2	1.00513e-06
Q9HAU5	0.000143593
Q9HB07	0.000149272
Q9HBH5	2.35749e-06
Q9HC38	9.25866e-07
Q9HCH3	1.55767e-06
Q9HCJ6	5.6359e-07
Q9HDC9	6.21094e-07
Q9NP72	8.14267e-07
Q9NP79	1.87771e-06
Q9NP97	7.52389e-07
Q9NPJ3	1.16257e-06
Q9NQ66	7.19667e-07
Q9NQ79	4.3918e-05
Q9NQC3	7.31007e-07
Q9NQE9	5.6359e-07
Q9NQP4	5.22062e-06
Q9NQR4	1.55751e-06
Q9NQW7	4.19939e-06
Q9NQX3	7.85228e-07
Q9NQX5	3.27102e-06
Q9NR28	5.6359e-07
Q9NR45	7.19667e-07
Q9NR46	1.5811e-06
Q9NRG7	1.43169e-06
Q9NRN7	5.12061e-06
Q9NRV9	1.04887e-06
Q9NRW1	2.68118e-06
Q9NRZ5	8.91768e-06
Q9NS69	5.6359e-07
Q9NS86	1.06162e-06
Q9NSD9	6.51568e-07
Q9NTK5	5.6359e-07
Q9NUJ1	7.22347e-07
Q9NUQ9	7.03378e-07
Q9NV96	6.30154e-07
Q9NVA2	5.72965e-07
Q9NVH1	1.24992e-06
Q9NVJ2	3.01246e-06
Q9NVS9	8.66296e-07
Q9NVT9	5.6359e-07
Q9NW15	6.91949e-06
Q9NWV8	2.11435e-06
Q9NX00	0.000155289
Q9NX14	5.6359e-07
Q9NX40	1.58837e-05
Q9NX63	1.32504e-06
Q9NY33	1.33628e-06
Q9NY47	5.01476e-06
Q9NY59	5.6359e-07
Q9NY65	9.22033e-07
Q9NY72	1.03266e-06
Q9NYB9	9.20323e-07
Q9NZ45	1.3025e-06
Q9NZJ4	1.45331e-05
Q9NZL9	5.6359e-07
Q9NZN3	1.42511e-06
Q9NZR1	5.68363e-07
Q9NZW5	4.60143e-06
Q9P032	1.06606e-05
Q9P035	5.6359e-07
Q9P0J0	6.58259e-07
Q9P0K1	1.18998e-06
Q9P0L0	6.58259e-07
Q9P121	5.6359e-07
Q9P1F3	2.03289e-06
Q9P2J5	1.58603e-06
Q9P2R7	8.39221e-07
Q9P2T1	3.30079e-06
Q9P2X0	7.72622e-07
Q9UBB6	8.72147e-07
Q9UBI6	5.1702e-06
Q9UBM7	2.86153e-05
Q9UBP4	5.74843e-07
Q9UBQ0	9.03299e-07
Q9UBQ7	6.21094e-07
Q9UBR2	3.83052e-06
Q9UBS4	3.27762e-06
Q9UBW8	1.66754e-06
Q9UD71	5.6359e-07
Q9UDT6	1.79519e-06
Q9UDY4	7.06924e-07
Q9UEY8	5.6359e-07
Q9UF11	6.82455e-07
Q9UH03	9.03299e-07
Q9UHC6	7.26463e-07
Q9UHD1	2.59995e-05
Q9UHD8	7.52389e-07
Q9UHD9	6.82455e-07
Q9UHG2	9.12502e-07
Q9UHG3	6.21094e-07
Q9UHL4	5.96126e-07
Q9UHQ9	1.26399e-06
Q9UHY1	3.25215e-06
Q9UI09	2.30109e-06
Q9UI12	9.65992e-07
Q9UI15	5.72965e-07
Q9UI40	1.35356e-06
Q9UIC8	1.02917e-05
Q9UII2	1.00224e-06
Q9UIJ7	5.72965e-07
Q9UJ70	1.82941e-06
Q9UJC5	5.43211e-06
Q9UJQ1	7.22654e-07
Q9UJS0	6.31121e-07
Q9UJU6	8.64594e-07
Q9UK22	5.6359e-07
Q9UKK9	7.85228e-07
Q9UKU7	6.48223e-06
Q9ULC4	6.7688e-06
Q9ULD0	9.39879e-07
Q9ULP0	5.6359e-07
Q9ULP9	1.33055e-06
Q9ULU8	9.02262e-07
Q9ULV4	5.6359e-07
Q9UM22	5.94821e-07
Q9UMS4	1.41695e-05
Q9UMX5	3.13355e-05
Q9UMY4	9.39071e-07
Q9UN36	6.92118e-07
Q9UNE7	1.60859e-06
Q9UNF0	2.38813e-05
Q9UNH7	8.37668e-05
Q9UNZ2	5.90493e-07
Q9UPN3	1.02582e-06
Q9UPR5	6.09519e-07
Q9UPU5	1.18554e-06
Q9UPV7	1.17478e-06
Q9UPY8	5.76121e-07
Q9UQ03	9.9734e-07
Q9UQ16	6.09519e-07
Q9UQ80	1.07782e-06
Q9UQB8	9.52504e-07
Q9UQM7	6.99748e-07
Q9Y230	6.82455e-07
Q9Y233	6.03158e-07
Q9Y250	0.000231278
Q9Y265	2.7347e-06
Q9Y266	3.7542e-06
Q9Y277	5.94821e-07
Q9Y281	1.25243e-06
Q9Y285	6.51568e-07
Q9Y2B0	7.22654e-07
Q9Y2C4	1.55751e-06
Q9Y2I8	1.82996e-06
Q9Y2J0	5.6359e-07
Q9Y2J2	5.6359e-07
Q9Y2J8	1.78641e-06
Q9Y2Q0	5.6359e-07
Q9Y2Q3	5.72965e-07
Q9Y2R0	4.37388e-06
Q9Y2S2	6.14218e-07
Q9Y2T3	8.11089e-07
Q9Y2Z0	2.32541e-06
Q9Y305	2.48316e-06
Q9Y342	1.0961e-06
Q9Y3C8	4.11406e-05
Q9Y3D6	9.97634e-07
Q9Y3D7	2.56005e-06
Q9Y3E1	3.12828e-06
Q9Y3F4	5.96126e-07
Q9Y3Q8	2.82413e-05
Q9Y3U8	1.89597e-06
Q9Y490	5.74843e-07
Q9Y4F5	1.09297e-05
Q9Y4G6	8.80815e-07
Q9Y4I1	5.6359e-07
Q9Y4J8	2.60606e-06
Q9Y4L1	5.6359e-07
Q9Y4W6	1.31455e-06
Q9Y512	1.62788e-06
Q9Y570	1.89531e-06
Q9Y5K8	6.51568e-07
Q9Y5L4	5.90127e-06
Q9Y5Z4	5.72965e-07
Q9Y617	7.22654e-07
Q9Y639	6.16314e-07
Q9Y696	5.6359e-07
Q9Y6B6	1.22352e-05
Q9Y6C9	7.00999e-07
Q9Y6F6	1.27913e-06
Q9Y6K8	7.78544e-07
Q9Y6R1	5.6359e-07
Q9Y6U3	1.55625e-05

## Sheet: Specific proteins
Dorsal specific proteins		Ventral specific proteins
Protein ID	PG.Qvalue	Protein ID	PG.Qvalue
P01857;P0DOX5	5.05557e-07	P0DOX5	5.74843e-07
P23258;Q9NRH3	3.42484e-06	P27482	1.0859e-06
P61204;P84077	4.09144e-07	P68032	5.95583e-07
P62491	4.78429e-07	P84077	8.66933e-07
Q04828	1.44042e-06

## Sheet: GO descriptive
	Dorsal located neurons	Ventral located neurons
Antioxidant activity	0.009	0.01
Binding	0.377	0.337
Catalytic activity	0.438	0.443
Channel regulator activity	0.001	0
Receptor activity	0.021	0.018
Signal transducer activity	0.028	0.02
Structural molecular activity	0.084	0.099
Translation regulator activity	0.001	0.002
Transporter activity	0.081	0.071
Dorsal located neurons
Ventral located neurons

## Sheet: GO enrichment
	Homo sapiens (Ref)	Ventral neurons (N=1629)					Dorsal neurons (N=2453)
Molecular Function	Number of proteins	Number of identified proteins	Number of expected proteins	Fold Enrichment	+/-	P value	Number of identified proteins	Number of expected proteins	Fold Enrichment	+/-	P value
structural constituent of ribosome	111	49	8.7	5.63	+	6.18e-16	58	13.14	4.41	+	5.02e-14
unfolded protein binding	69	24	5.41	4.44	+	1.63e-05	30	8.17	3.67	+	3.13e-05
structural molecule activity	230	80	18.02	4.44	+	1.91e-21	96	27.22	3.53	+	1.42e-18
ligase activity	119	30	9.32	3.22	+	0.000142	54	14.09	3.83	+	5.13e-11
cytoskeletal protein binding	411	94	32.2	2.92	+	8.76e-15	130	48.65	2.67	+	7.03e-17
oxidoreductase activity	431	95	33.77	2.81	+	4.73e-14	110	51.01	2.16	+	7.12e-09
molecular adaptor activity	141	28	11.05	2.53	+	0.0185	43	16.69	2.58	+	0.000363
small molecule binding	440	84	34.47	2.44	+	2.75e-09	115	52.08	2.21	+	6.12e-10
guanyl nucleotide binding	208	38	16.3	2.33	+	0.00494	55	24.62	2.23	+	0.00041
tubulin binding	177	32	13.87	2.31	+	0.0348	47	20.95	2.24	+	0.00252
carbohydrate derivative binding	345	61	27.03	2.26	+	3.08e-05	81	40.84	1.98	+	8.5e-05
cation binding	325	54	25.46	2.12	+	0.000955	78	38.47	2.03	+	6.14e-05
ion binding	741	122	58.05	2.1	+	4.75e-10	179	87.71	2.04	+	1.8e-13
RNA binding	617	85	48.34	1.76	+	0.00192	117	73.03	1.6	+	0.00293
hydrolase activity	1739	232	136.24	1.7	+	2.88e-11	340	205.84	1.65	+	1.78e-14
catalytic activity	3916	501	306.79	1.63	+	8.69e-26	731	463.51	1.58	+	1.2e-31
binding	5893	547	461.67	1.18	+	0.00437	793	697.52	1.14	+	0.0334
Unclassified	10980	647	860.2	0.75	-	0	1029	1299.64	0.79	-	0
signaling receptor regulator activity	276	5	21.62	0.23	-	0.0325	5	32.67	0.15	-	6.71e-06
molecular transducer activity	1085	14	85	0.16	-	3.23e-18	24	128.43	0.19	-	2.06e-25
DNA binding	1361	17	106.62	0.16	-	5.86e-24	25	161.09	0.16	-	1.52e-36
transcription regulator activity	1265	10	99.1	0.1	-	4.72e-27	13	149.73	0.09	-	7.59e-43

## Sheet: Ventral Dorsal Comparison
Comparison (group1/group2)	Group	ProteinGroups	AVG Log2 Ratio	Absolute AVG Log2 Ratio	Qvalue	# of Ratios	[DEPRECATED] AVG Log2 Ratio	[DEPRECATED] Absolute AVG Log2 Ratio	UniProtIds	Genes	ProteinDescriptions	ProteinNames	# Unique Total Peptides	% Change	Ratio	Condition Numerator	Condition Denominator	GO Cellular Component	GO Molecular Function	GO Biological Process
ventral / dorsal	Q9GZV7	Q9GZV7	1.16281	1.16281	4.36384e-14	70	1.38341	1.38341	Q9GZV7	HAPLN2	Hyaluronan and proteoglycan link protein 2	HPLN2_HUMAN	30	123.893	2.23893	ventral	dorsal	proteinaceous extracellular matrix	extracellular matrix structural constituent,hyaluronic acid binding	skeletal system development,cell adhesion,central nervous system development,establishment of blood-nerve barrier,extracellular matrix assembly
ventral / dorsal	P02689	P02689	1.04608	1.04608	4.80792e-10	55	1.24138	1.24138	P02689	PMP2	Myelin P2 protein	MYP2_HUMAN	24	106.492	2.06492	ventral	dorsal	cytoplasm,myelin sheath,extracellular exosome	transporter activity,fatty acid binding,protein binding,cholesterol binding	transport,membrane organization
ventral / dorsal	P00558	P00558	0.121778	0.121778	6.2884e-10	180	0.574855	0.574855	P00558	PGK1	Phosphoglycerate kinase 1	PGK1_HUMAN	49	8.80748	1.08807	ventral	dorsal	extracellular space,cytosol,membrane,membrane raft,extracellular exosome	phosphoglycerate kinase activity,protein binding,ATP binding,protein-disulfide reductase activity	gluconeogenesis,glycolytic process,phosphorylation,negative regulation of angiogenesis,epithelial cell differentiation,plasminogen activation,canonical glycolysis,cellular response to hypoxia
ventral / dorsal	P12036	P12036	0.40178	0.40178	2.12392e-08	145	0.707061	0.707061	P12036	NEFH	Neurofilament heavy polypeptide	NFH_HUMAN	59	32.1137	1.32114	ventral	dorsal	cytoplasm,mitochondrion,neurofilament,postsynaptic density,axon,myelin sheath,neurofibrillary tangle	structural molecule activity,structural constituent of cytoskeleton,microtubule binding,kinesin binding,protein kinase binding,protein binding, bridging,dynein complex binding	microtubule cytoskeleton organization,axonogenesis,cell projection assembly,neurofilament bundle assembly,peripheral nervous system neuron axonogenesis,axon development,regulation of organelle transport along microtubule
ventral / dorsal	P09543	P09543	0.405913	0.405913	2.92308e-08	225	0.51023	0.51023	P09543	CNP	2',3'-cyclic-nucleotide 3'-phosphodiesterase	CN37_HUMAN	75	32.4927	1.32493	ventral	dorsal	extracellular space,cytoplasm,mitochondrial outer membrane,mitochondrial inner membrane,plasma membrane,microvillus,membrane,pseudopodium,myelin sheath abaxonal region,myelin sheath adaxonal region,melanosome,perinuclear region of cytoplasm,extracellular exosome	RNA binding,2',3'-cyclic-nucleotide 3'-phosphodiesterase activity,cyclic nucleotide binding	microtubule cytoskeleton organization,chemical synaptic transmission,axonogenesis,aging,adult locomotory behavior,cyclic nucleotide catabolic process,response to toxic substance,substantia nigra development,forebrain development,response to lipopolysaccharide,regulation of mitochondrial membrane permeability,oligodendrocyte differentiation
ventral / dorsal	P07196	P07196	0.356276	0.356276	4.57371e-08	240	0.630236	0.630236	P07196	NEFL	Neurofilament light polypeptide	NFL_HUMAN	70	28.0117	1.28012	ventral	dorsal	cytoplasm,cytosol,neurofilament,axon,growth cone,myelin sheath,axon cytoplasm,TSC1-TSC2 complex	Ras guanyl-nucleotide exchange factor activity,structural constituent of cytoskeleton,protein binding,protein C-terminus binding,protein domain specific binding,protein binding, bridging,identical protein binding,phospholipase binding,protein heterodimerization activity	MAPK cascade,microtubule cytoskeleton organization,anterograde axonal transport,retrograde axonal transport,response to toxic substance,peripheral nervous system axon regeneration,axonal transport of mitochondrion,spinal cord development,hippocampus development,cerebral cortex development,regulation of axon diameter,neurofilament bundle assembly,locomotion,response to peptide hormone,negative reg…
ventral / dorsal	P07197	P07197	0.210148	0.210148	1.85968e-07	245	0.450304	0.450304	P07197	NEFM	Neurofilament medium polypeptide	NFM_HUMAN	91	15.6807	1.15681	ventral	dorsal	neurofilament,axon,neurofibrillary tangle	structural constituent of cytoskeleton,protein binding,microtubule binding	neurofilament bundle assembly,axon development
ventral / dorsal	P14136	P14136	0.307227	0.307227	1.62171e-06	400	0.512741	0.512741	P14136	GFAP	Glial fibrillary acidic protein	GFAP_HUMAN	97	23.7327	1.23733	ventral	dorsal	cytoplasm,cytosol,intermediate filament,intermediate filament cytoskeleton,lysosome	structural constituent of cytoskeleton,protein binding,identical protein binding	cytoskeleton organization,regulation of protein complex assembly,regulation of chaperone-mediated autophagy
ventral / dorsal	Q9C0D0	Q9C0D0	-0.446368	0.446368	1.03488e-05	45	-0.501887	0.501887	Q9C0D0	PHACTR1	Phosphatase and actin regulator 1	PHAR1_HUMAN	14	-26.6112	0.733888	ventral	dorsal	nucleus,cytosol,cell junction,synapse	actin binding,protein phosphatase inhibitor activity,protein phosphatase 1 binding	actomyosin structure organization,actin cytoskeleton reorganization,negative regulation of catalytic activity,stress fiber assembly,cell motility
ventral / dorsal	Q01484	Q01484	-0.168651	0.168651	1.35078e-05	345	-0.238294	0.238294	Q01484	ANK2	Ankyrin-2	ANK2_HUMAN	139	-11.0326	0.889674	ventral	dorsal	intracellular,cytosol,cytoskeleton,plasma membrane,intercalated disc,basolateral plasma membrane,apical plasma membrane,Z disc,T-tubule,M band,A band,sarcolemma,neuron projection,costamere,membrane raft,postsynaptic membrane	structural constituent of cytoskeleton,protein binding,enzyme binding,protein kinase binding,spectrin binding,protein binding, bridging,ion channel binding,ATPase binding	regulation of heart rate,atrial septum development,cellular calcium ion homeostasis,ER to Golgi vesicle-mediated transport,cytoskeleton organization,positive regulation of gene expression,regulation of cardiac muscle contraction by regulation of the release of sequestered calcium ion,regulation of cardiac muscle contraction by calcium ion signaling,paranodal junction assembly,regulation of protei…
ventral / dorsal	P05129	P05129	-0.552081	0.552081	1.43337e-05	80	-0.497127	0.497127	P05129	PRKCG	Protein kinase C gamma type	KPCG_HUMAN	39	-31.7964	0.682036	ventral	dorsal	intracellular,nucleus,cytosol,plasma membrane,cell-cell junction,postsynaptic density,dendrite,perinuclear region of cytoplasm,synaptic membrane	protein kinase activity,protein kinase C activity,calcium-dependent protein kinase C activity,protein serine/threonine/tyrosine kinase activity,ATP binding,zinc ion binding	protein phosphorylation,chemical synaptic transmission,learning or memory,chemosensory behavior,phosphorylation,peptidyl-serine phosphorylation,platelet activation,negative regulation of protein ubiquitination,regulation of response to food,positive regulation of mismatch repair,intracellular signal transduction,negative regulation of protein catabolic process,regulation of circadian rhythm,respo…
ventral / dorsal	P69905	P69905	0.447788	0.447788	5.23568e-05	70	0.588885	0.588885	P69905	HBA1	Hemoglobin subunit alpha	HBA_HUMAN	22	36.3947	1.36395	ventral	dorsal	extracellular region,extracellular space,cytosol,hemoglobin complex,membrane,cytosolic small ribosomal subunit,haptoglobin-hemoglobin complex,extracellular exosome,endocytic vesicle lumen,blood microparticle	oxygen transporter activity,iron ion binding,protein binding,oxygen binding,heme binding,peroxidase activity,haptoglobin binding	receptor-mediated endocytosis,positive regulation of cell death,oxygen transport,bicarbonate transport,response to hydrogen peroxide,hydrogen peroxide catabolic process,protein heterooligomerization,cellular oxidant detoxification
ventral / dorsal	P02686	P02686	1.01336	1.01336	6.29866e-05	150	1.10482	1.10482	P02686	MBP	Myelin basic protein	MBP_HUMAN	43	101.861	2.01861	ventral	dorsal	intracellular,nucleus,plasma membrane,internode region of axon,neuronal cell body,myelin sheath,compact myelin,protein complex,cell periphery	protease binding,protein binding,calmodulin binding,structural constituent of myelin sheath	MAPK cascade,immune response,chemical synaptic transmission,central nervous system development,sensory perception of sound,axon ensheathment,response to toxic substance,substantia nigra development,negative regulation of heterotypic cell-cell adhesion,maintenance of blood-brain barrier,myelination,membrane organization,positive regulation of chemokine (C-C motif) ligand 2 secretion,positive regul…
ventral / dorsal	P60174	P60174	0.109565	0.109565	6.30196e-05	110	0.680542	0.680542	P60174	TPI1	Triosephosphate isomerase	TPIS_HUMAN	40	7.8903	1.0789	ventral	dorsal	extracellular space,nucleus,cytosol,extracellular exosome	triose-phosphate isomerase activity,protein binding,ubiquitin protein ligase binding	gluconeogenesis,glycolytic process,pentose-phosphate shunt,multicellular organism development,glycerol catabolic process,glyceraldehyde-3-phosphate biosynthetic process,canonical glycolysis
ventral / dorsal	P02768	P02768	0.130106	0.130106	0.000117145	185	0.435632	0.435632	P02768	ALB	Serum albumin	ALBU_HUMAN	81	9.43743	1.09437	ventral	dorsal	extracellular region,extracellular space,nucleus,endoplasmic reticulum,endoplasmic reticulum lumen,Golgi apparatus,platelet alpha granule lumen,myelin sheath,protein complex,extracellular exosome,blood microparticle	DNA binding,fatty acid binding,copper ion binding,protein binding,drug binding,toxic substance binding,antioxidant activity,pyridoxal phosphate binding,identical protein binding,chaperone binding,oxygen binding	retina homeostasis,platelet degranulation,transport,receptor-mediated endocytosis,cellular response to starvation,bile acid and bile salt transport,hemolysis by symbiont of host erythrocytes,high-density lipoprotein particle remodeling,negative regulation of apoptotic process,negative regulation of programmed cell death,sodium-independent organic anion transport,post-translational protein modific…
ventral / dorsal	Q9Y2Q0	Q9Y2Q0	-0.344674	0.344674	0.000123448	80	-0.431716	0.431716	Q9Y2Q0	ATP8A1	Phospholipid-transporting ATPase IA	AT8A1_HUMAN	52	-21.2514	0.787486	ventral	dorsal	Golgi membrane,endoplasmic reticulum,Golgi apparatus,trans-Golgi network,plasma membrane,membrane,integral component of membrane,azurophil granule membrane,specific granule membrane,chromaffin granule membrane,intracellular membrane-bounded organelle,extracellular exosome	magnesium ion binding,phospholipid-translocating ATPase activity,protein binding,ATP binding,cation-transporting ATPase activity	learning,positive regulation of cell migration,ion transmembrane transport,neutrophil degranulation,phospholipid translocation,Golgi vesicle budding,positive regulation of phospholipid translocation,Requires Ontology
ventral / dorsal	Q14764	Q14764	-0.494852	0.494852	0.000144675	20	-0.522338	0.522338	Q14764	MVP	Major vault protein	MVP_HUMAN	59	-29.0366	0.709634	ventral	dorsal	extracellular region,nucleus,nuclear pore,cytoplasm,cytosol,cytoskeleton,membrane,intracellular ribonucleoprotein complex,secretory granule lumen,perinuclear region of cytoplasm,extracellular exosome,ficolin-1-rich granule lumen	protein binding,protein kinase binding,protein phosphatase binding,identical protein binding	protein transport,negative regulation of signaling,negative regulation of protein autophosphorylation,ERBB signaling pathway,neutrophil degranulation,mRNA transport,negative regulation of protein tyrosine kinase activity
ventral / dorsal	P10636	P10636	0.142076	0.142076	0.000159706	95	0.500452	0.500452	P10636	MAPT	Microtubule-associated protein tau	TAU_HUMAN	28	10.3492	1.10349	ventral	dorsal	nucleus,cytoplasm,cytosol,microtubule,microtubule associated complex,plasma membrane,microtubule cytoskeleton,nuclear speck,axon,dendrite,growth cone,axolemma,nuclear periphery,cytoplasmic ribonucleoprotein granule,somatodendritic compartment,neuronal cell body,cell body,tubulin complex,neurofibrillary tangle,axon cytoplasm,membrane	DNA binding,actin binding,protein binding,microtubule binding,SH3 domain binding,enzyme binding,apolipoprotein binding,dynactin binding,identical protein binding,protein homodimerization activity,receptor agonist activity,protein phosphatase 2A binding,Hsp90 protein binding,lipoprotein particle binding,microtubule lateral binding	microtubule cytoskeleton organization,microglial cell activation,activation of cysteine-type endopeptidase activity involved in apoptotic process,signal transduction,memory,regulation of autophagy,negative regulation of gene expression,negative regulation of mitochondrial membrane potential,axonal transport of mitochondrion,regulation of microtubule polymerization or depolymerization,regulation o…
ventral / dorsal	P62158	P62158	-0.956837	0.956837	0.000577011	65	-0.908435	0.908435	P62158	CALM1	Calmodulin	CALM_HUMAN	8	-48.4815	0.515185	ventral	dorsal
ventral / dorsal	P42658	P42658	-0.495637	0.495637	0.000661921	65	-0.495892	0.495892	P42658	DPP6	Dipeptidyl aminopeptidase-like protein 6	DPP6_HUMAN	46	-29.0752	0.709248	ventral	dorsal	plasma membrane,voltage-gated potassium channel complex,integral component of membrane,extracellular exosome	serine-type peptidase activity,potassium channel regulator activity,dipeptidyl-peptidase activity	proteolysis,regulation of molecular function,protein localization to plasma membrane,regulation of potassium ion transmembrane transport
ventral / dorsal	Q16352	Q16352	0.180443	0.180443	0.000691458	155	0.388909	0.388909	Q16352	INA	Alpha-internexin	AINX_HUMAN	45	13.3232	1.13323	ventral	dorsal	extracellular space,nucleoplasm,neurofilament,nuclear membrane,cytoplasmic ribonucleoprotein granule,myelin sheath,intermediate filament cytoskeleton	structural constituent of cytoskeleton	substantia nigra development,cell differentiation,neurofilament cytoskeleton organization
ventral / dorsal	P09211	P09211	0.486434	0.486434	0.000739524	65	0.621109	0.621109	P09211	GSTP1	Glutathione S-transferase P	GSTP1_HUMAN	24	40.0978	1.40098	ventral	dorsal	extracellular region,extracellular space,intracellular,nucleus,cytoplasm,mitochondrion,cytosol,plasma membrane,vesicle,secretory granule lumen,extracellular exosome,TRAF2-GSTP1 complex,ficolin-1-rich granule lumen	glutathione transferase activity,glutathione peroxidase activity,protein binding,drug binding,JUN kinase binding,kinase regulator activity,S-nitrosoglutathione binding,dinitrosyl-iron complex binding,glutathione binding,nitric oxide binding	response to reactive oxygen species,negative regulation of acute inflammatory response,negative regulation of protein kinase activity,glutathione metabolic process,xenobiotic metabolic process,central nervous system development,negative regulation of biosynthetic process,negative regulation of tumor necrosis factor-mediated signaling pathway,oligodendrocyte development,animal organ regeneration,r…
ventral / dorsal	P07101	P07101	0.397199	0.397199	0.000739524	70	0.616876	0.616876	P07101	TH	Tyrosine 3-monooxygenase	TY3H_HUMAN	27	31.6948	1.31695	ventral	dorsal	nucleus,cytoplasm,mitochondrion,smooth endoplasmic reticulum,cytosol,synaptic vesicle,cytoplasmic side of plasma membrane,dendrite,cytoplasmic vesicle,melanosome membrane,neuron projection,terminal bouton,perikaryon	tyrosine 3-monooxygenase activity,protein binding,ferrous iron binding,ferric iron binding,amino acid binding,oxygen binding,enzyme binding,protein domain specific binding,tetrahydrobiopterin binding,dopamine binding	response to hypoxia,synaptic transmission, dopaminergic,response to amphetamine,heart morphogenesis,dopamine biosynthetic process from tyrosine,fatty acid metabolic process,sphingolipid metabolic process,heart development,visual perception,sensory perception of sound,learning,memory,mating behavior,locomotory behavior,regulation of heart contraction,response to water deprivation,response to light…
ventral / dorsal	P20020	P20020	-0.256004	0.256004	0.00118699	165	-0.276551	0.276551	P20020	ATP2B1	Plasma membrane calcium-transporting ATPase 1	AT2B1_HUMAN	49	-16.2596	0.837404	ventral	dorsal	nucleus,plasma membrane,integral component of plasma membrane,cytoplasmic side of plasma membrane,membrane,basolateral plasma membrane,apical plasma membrane,dendritic spine membrane,neuronal cell body membrane,intracellular membrane-bounded organelle,membrane raft,extracellular exosome	calcium-transporting ATPase activity,protein binding,calmodulin binding,ATP binding,calcium ion transmembrane transporter activity,PDZ domain binding,metal ion binding	neural retina development,transport,brain development,aging,response to cold,ion transmembrane transport,regulation of cytosolic calcium ion concentration,calcium ion transmembrane transport,cellular response to vitamin D,cellular response to corticosterone stimulus,Requires Ontology,regulation of cardiac conduction,calcium ion export from cell
ventral / dorsal	P84243	P84243	0.449589	0.449589	0.00132865	25	0.854984	0.854984	P84243	H3F3A	Histone H3.3	H33_HUMAN	5	36.5651	1.36565	ventral	dorsal	nuclear chromosome,nuclear chromosome, telomeric region,nucleosome,nuclear nucleosome,Barr body,extracellular region,nucleus,nucleoplasm,protein complex,extracellular exosome	RNA polymerase II core promoter sequence-specific DNA binding,RNA polymerase II distal enhancer sequence-specific DNA binding,protein binding,nucleosomal DNA binding,histone binding,protein heterodimerization activity	chromatin silencing at rDNA,osteoblast differentiation,nucleosome assembly,DNA replication-independent nucleosome assembly,nucleus organization,spermatid development,single fertilization,brain development,embryo implantation,blood coagulation,cell proliferation,male gonad development,response to hormone,positive regulation of cell growth,pericentric heterochromatin assembly,telomeric heterochroma…
ventral / dorsal	P20916	P20916	0.496246	0.496246	0.00175164	85	0.435561	0.435561	P20916	MAG	Myelin-associated glycoprotein	MAG_HUMAN	27	41.0538	1.41054	ventral	dorsal	cytoplasm,plasma membrane,integral component of plasma membrane,paranode region of axon,myelin sheath adaxonal region,myelin sheath,compact myelin,Schmidt-Lanterman incisure,membrane raft,mesaxon	receptor binding,protein kinase binding,carbohydrate binding,sialic acid binding,protein homodimerization activity,Requires Ontology	cell adhesion,negative regulation of neuron projection development,central nervous system myelination,negative regulation of axon extension,positive regulation of myelination,negative regulation of neuron apoptotic process,positive regulation of astrocyte differentiation,negative regulation of axonogenesis,leukocyte migration,cellular response to mechanical stimulus,cell-cell adhesion via plasma-…
ventral / dorsal	P60880	P60880	-0.303298	0.303298	0.00214564	160	-0.351688	0.351688	P60880	SNAP25	Synaptosomal-associated protein 25	SNP25_HUMAN	26	-18.9602	0.810398	ventral	dorsal	cytoplasm,trans-Golgi network,cytosol,plasma membrane,synaptic vesicle,membrane,cell junction,axon,growth cone,SNARE complex,specific granule membrane,somatodendritic compartment,presynaptic membrane,neuron projection,myelin sheath,perinuclear region of cytoplasm,synaptobrevin 2-SNAP-25-syntaxin-1a-complexin I complex,tertiary granule membrane,postsynapse,voltage-gated potassium channel complex,B…	SNAP receptor activity,protein binding,syntaxin-1 binding,calcium-dependent protein binding	neurotransmitter uptake,chemical synaptic transmission,neurotransmitter secretion,locomotory behavior,associative learning,regulation of neuron projection development,glutamate secretion,synaptic vesicle exocytosis,synaptic vesicle docking,synaptic vesicle priming,synaptic vesicle fusion to presynaptic active zone membrane,positive regulation of synaptic plasticity,neutrophil degranulation,regula…
ventral / dorsal	O76070	O76070	0.315074	0.315074	0.00237917	55	0.542265	0.542265	O76070	SNCG	Gamma-synuclein	SYUG_HUMAN	13	24.4075	1.24408	ventral	dorsal	cytoplasm,microtubule organizing center,spindle,axon,neuronal cell body,perinuclear region of cytoplasm,extracellular exosome	protein binding	chemical synaptic transmission,adult locomotory behavior,protein secretion,regulation of dopamine secretion,regulation of neurotransmitter secretion,synapse organization
ventral / dorsal	P19013	P19013	1.00438	1.00438	0.00259387	10	0.885292	0.885292	P19013	KRT4	Keratin, type II cytoskeletal 4	K2C4_HUMAN	8	100.608	2.00608	ventral	dorsal	nucleus,cytosol,intermediate filament,cell surface,keratin filament,intermediate filament cytoskeleton	structural molecule activity,protein binding	cytoskeleton organization,epithelial cell differentiation,keratinization,negative regulation of epithelial cell proliferation,cornification
ventral / dorsal	P05771	P05771	-0.654245	0.654245	0.00259387	65	-0.413736	0.413736	P05771	PRKCB	Protein kinase C beta type	KPCB_HUMAN	25	-36.4592	0.635408	ventral	dorsal	nucleus,nucleoplasm,cytoplasm,cytosol,plasma membrane,extracellular exosome	chromatin binding,protein serine/threonine kinase activity,protein kinase C activity,calcium-dependent protein kinase C activity,protein kinase C binding,calcium channel regulator activity,protein binding,ATP binding,zinc ion binding,ligand-dependent nuclear receptor transcription coactivator activity,histone kinase activity (H3-T6 specific),histone binding,androgen receptor binding	response to hypoxia,adaptive immune response,transcription, DNA-templated,regulation of transcription from RNA polymerase II promoter,protein phosphorylation,calcium ion transport,cellular calcium ion homeostasis,apoptotic process,mitotic nuclear envelope disassembly,signal transduction,negative regulation of glucose transport,peptidyl-serine phosphorylation,platelet activation,positive regulatio…
ventral / dorsal	P27816	P27816	0.646231	0.646231	0.00383097	35	0.546316	0.546316	P27816	MAP4	Microtubule-associated protein 4	MAP4_HUMAN	41	56.5074	1.56507	ventral	dorsal	cytoplasm,microtubule,microtubule associated complex,axoneme,postsynaptic density,neuron projection,extracellular exosome,mitotic spindle	RNA binding,structural molecule activity,protein binding,microtubule binding	mitotic spindle organization,neuron projection development,microtubule sliding,establishment of spindle orientation,cell division,negative regulation of nonmotile primary cilium assembly
ventral / dorsal	P04406	P04406	0.251761	0.251761	0.00383097	190	0.465049	0.465049	P04406	GAPDH	Glyceraldehyde-3-phosphate dehydrogenase	G3P_HUMAN	51	19.0659	1.19066	ventral	dorsal	nucleus,cytoplasm,lipid particle,cytosol,plasma membrane,microtubule cytoskeleton,membrane,intracellular ribonucleoprotein complex,extracellular matrix,nuclear membrane,vesicle,intracellular membrane-bounded organelle,perinuclear region of cytoplasm,extracellular exosome,GAIT complex	glyceraldehyde-3-phosphate dehydrogenase (NAD+) (phosphorylating) activity,protein binding,microtubule binding,aspartic-type endopeptidase inhibitor activity,peptidyl-cysteine S-nitrosylase activity,identical protein binding,NADP binding,NAD binding,disordered domain specific binding	microtubule cytoskeleton organization,gluconeogenesis,negative regulation of endopeptidase activity,regulation of macroautophagy,negative regulation of translation,killing of cells of other organism,peptidyl-cysteine S-trans-nitrosylation,positive regulation of cytokine secretion,protein stabilization,defense response to fungus,neuron apoptotic process,killing by host of symbiont cells,positive r…
ventral / dorsal	P09972	P09972	0.254902	0.254902	0.0104185	195	0.350064	0.350064	P09972	ALDOC	Fructose-bisphosphate aldolase C	ALDOC_HUMAN	53	19.3254	1.19325	ventral	dorsal	extracellular region,mitochondrion,cytosol,cytoskeleton,secretory granule lumen,extracellular exosome,tertiary granule lumen,ficolin-1-rich granule lumen	fructose-bisphosphate aldolase activity,protein binding,cytoskeletal protein binding	fructose metabolic process,gluconeogenesis,fructose 1,6-bisphosphate metabolic process,epithelial cell differentiation,neutrophil degranulation,canonical glycolysis
ventral / dorsal	P32119	P32119	0.355088	0.355088	0.0124449	90	0.400204	0.400204	P32119	PRDX2	Peroxiredoxin-2	PRDX2_HUMAN	24	27.9064	1.27906	ventral	dorsal	cytoplasm,cytosol,extracellular exosome	thioredoxin peroxidase activity,antioxidant activity	response to oxidative stress,removal of superoxide radicals,cellular response to oxidative stress,hydrogen peroxide catabolic process,regulation of apoptotic process,negative regulation of apoptotic process,cell redox homeostasis,oxidation-reduction process
ventral / dorsal	Q9BWD1	Q9BWD1	0.26895	0.26895	0.0131565	20	0.376338	0.376338	Q9BWD1	ACAT2	Acetyl-CoA acetyltransferase, cytosolic	THIC_HUMAN	22	20.4931	1.20493	ventral	dorsal	nucleus,nucleolus,cytoplasm,mitochondrion,cytosol,extracellular exosome	acetyl-CoA C-acetyltransferase activity,protein binding	lipid metabolic process,fatty acid beta-oxidation,cholesterol biosynthetic process
ventral / dorsal	P00352	P00352	0.183376	0.183376	0.0131565	95	0.399154	0.399154	P00352	ALDH1A1	Retinal dehydrogenase 1	AL1A1_HUMAN	36	13.5538	1.13554	ventral	dorsal	cytoplasm,cytosol,extracellular exosome	retinal dehydrogenase activity,aldehyde dehydrogenase (NAD) activity,GTPase activator activity,androgen binding,benzaldehyde dehydrogenase (NAD+) activity,NAD binding	retinoid metabolic process,ethanol oxidation,cellular aldehyde metabolic process,retinol metabolic process,positive regulation of GTPase activity,oxidation-reduction process,fructose catabolic process to hydroxyacetone phosphate and glyceraldehyde-3-phosphate
ventral / dorsal	Q15149	Q15149	0.071634	0.071634	0.0160524	530	0.123413	0.123413	Q15149	PLEC	Plectin	PLEC_HUMAN	352	5.09063	1.05091	ventral	dorsal	cytosol,plasma membrane,brush border,focal adhesion,sarcoplasm,hemidesmosome,extracellular matrix,sarcolemma,costamere,intermediate filament cytoskeleton,extracellular exosome	RNA binding,actin binding,protein binding,structural constituent of muscle,ankyrin binding,cadherin binding	hemidesmosome assembly
ventral / dorsal	Q02952	Q02952	0.302358	0.302358	0.0202626	55	0.319891	0.319891	Q02952	AKAP12	A-kinase anchor protein 12	AKA12_HUMAN	65	23.3159	1.23316	ventral	dorsal	cytoplasm,cytosol,cytoskeleton,plasma membrane,focal adhesion,cell cortex	protein binding,adenylate cyclase binding,protein kinase A binding	protein targeting,G-protein coupled receptor signaling pathway,positive regulation of protein kinase A signaling,positive regulation of cAMP biosynthetic process,regulation of protein kinase C signaling
ventral / dorsal	P21333	P21333	-0.245205	0.245205	0.0202626	95	-0.226234	0.226234	P21333	FLNA	Filamin-A	FLNA_HUMAN	106	-15.6304	0.843696	ventral	dorsal	extracellular region,nucleus,nucleolus,cytoplasm,cytosol,plasma membrane,cell-cell junction,focal adhesion,actin cytoskeleton,membrane,Z disc,cortical cytoskeleton,extracellular matrix,Myb complex,neuronal cell body,dendritic shaft,perinuclear region of cytoplasm,extracellular exosome,apical dendrite,filamentous actin	G-protein coupled receptor binding,glycoprotein binding,RNA binding,signal transducer activity,protein binding,transcription factor binding,potassium channel regulator activity,Rho GTPase binding,Ral GTPase binding,kinase binding,small GTPase binding,mu-type opioid receptor binding,Fc-gamma receptor I complex binding,protein homodimerization activity,ion channel binding,cadherin binding,SMAD bind…	platelet degranulation,adenylate cyclase-inhibiting dopamine receptor signaling pathway,negative regulation of transcription from RNA polymerase I promoter,formation of radial glial scaffolds,cerebral cortex development,platelet activation,regulation of cell migration,actin cytoskeleton reorganization,cell junction assembly,protein localization to cell surface,negative regulation of protein catab…
ventral / dorsal	Q16653	Q16653	0.519594	0.519594	0.0206879	80	0.499897	0.499897	Q16653	MOG	Myelin-oligodendrocyte glycoprotein	MOG_HUMAN	18	43.3551	1.43355	ventral	dorsal	plasma membrane,integral component of membrane	virus receptor activity	cell adhesion,central nervous system development,viral entry into host cell
ventral / dorsal	P54829	P54829	-0.339229	0.339229	0.0248576	30	-0.436952	0.436952	P54829	PTPN5	Tyrosine-protein phosphatase non-receptor type 5	PTN5_HUMAN	13	-20.9537	0.790463	ventral	dorsal	endoplasmic reticulum membrane,integral component of membrane	phosphotyrosine binding,protein tyrosine phosphatase activity,protein binding	protein dephosphorylation,peptidyl-tyrosine dephosphorylation
ventral / dorsal	P32004	P32004	-0.39712	0.39712	0.0252813	125	-0.261021	0.261021	P32004	L1CAM	Neural cell adhesion molecule L1	L1CAM_HUMAN	42	-24.0627	0.759373	ventral	dorsal	plasma membrane,focal adhesion,cell surface,integral component of membrane,axon,dendrite,neuronal cell body,axonal growth cone	protein binding,protein domain specific binding	chemotaxis,cell adhesion,cell-matrix adhesion,nervous system development,axon guidance,cell migration,neuron projection development,positive regulation of axon extension,synapse organization,leukocyte migration,axon development
ventral / dorsal	P19021	P19021	-0.305145	0.305145	0.0255715	55	-0.311115	0.311115	P19021	PAM	Peptidyl-glycine alpha-amidating monooxygenase	AMD_HUMAN	27	-19.0639	0.809361	ventral	dorsal	trans-Golgi network,plasma membrane,cell surface,membrane,integral component of membrane,secretory granule membrane,neuron projection,perikaryon,perinuclear region of cytoplasm,extracellular exosome	peptidylglycine monooxygenase activity,peptidylamidoglycolate lyase activity,copper ion binding,calcium ion binding,protein binding,zinc ion binding,protein kinase binding,L-ascorbic acid binding	peptide amidation,response to hypoxia,long-chain fatty acid metabolic process,regulation of transcription from RNA polymerase II promoter,central nervous system development,heart development,lactation,response to pH,toxin metabolic process,protein amidation,ovulation cycle process,response to estradiol,regulation of actin cytoskeleton organization,odontogenesis,response to drug,response to copper…
ventral / dorsal	Q9HCB6	Q9HCB6	-0.455777	0.455777	0.0258729	5	-0.459997	0.459997	Q9HCB6	SPON1	Spondin-1	SPON1_HUMAN	13	-27.0883	0.729117	ventral	dorsal	proteinaceous extracellular matrix,extracellular space,endoplasmic reticulum lumen,extracellular matrix	protein binding,metal ion binding	cell adhesion,protein O-linked fucosylation
ventral / dorsal	P48047	P48047	0.191827	0.191827	0.0258729	50	0.40444	0.40444	P48047	ATP5O	ATP synthase subunit O, mitochondrial	ATPO_HUMAN	15	14.2209	1.14221	ventral	dorsal	nucleus,mitochondrion,mitochondrial inner membrane,mitochondrial proton-transporting ATP synthase complex,plasma membrane,extracellular matrix,extracellular exosome	transporter activity,protein binding,drug binding,ATPase activity,transmembrane transporter activity,proton-transporting ATP synthase activity, rotational mechanism	ATP biosynthetic process,proton transport,cristae formation,mitochondrial ATP synthesis coupled proton transport,Requires Ontology
ventral / dorsal	P05091	P05091	0.0643213	0.0643213	0.0258729	185	0.275586	0.275586	P05091	ALDH2	Aldehyde dehydrogenase, mitochondrial	ALDH2_HUMAN	47	4.55929	1.04559	ventral	dorsal	mitochondrial matrix,extracellular exosome	aldehyde dehydrogenase (NAD) activity,aldehyde dehydrogenase [NAD(P)+] activity,electron carrier activity,NAD binding	carbohydrate metabolic process,alcohol metabolic process,ethanol catabolic process,ethanol oxidation
ventral / dorsal	Q9UBP4	Q9UBP4	-0.381563	0.381563	0.0263239	20	-0.746707	0.746707	Q9UBP4	DKK3	Dickkopf-related protein 3	DKK3_HUMAN	7	-23.2394	0.767606	ventral	dorsal	extracellular space		anatomical structure morphogenesis,Wnt signaling pathway,regulation of transforming growth factor beta receptor signaling pathway,adrenal gland development,negative regulation of aldosterone biosynthetic process,negative regulation of transcription, DNA-templated,negative regulation of canonical Wnt signaling pathway,negative regulation of anti-Mullerian hormone signaling pathway,negative regulat…
ventral / dorsal	Q9UBB6	Q9UBB6	-0.312622	0.312622	0.0273452	95	-0.329189	0.329189	Q9UBB6	NCDN	Neurochondrin	NCDN_HUMAN	37	-19.4823	0.805177	ventral	dorsal	cytosol,membrane,dendrite,neuronal cell body,nucleus,axon	protein binding	neuron projection development,bone resorption,regulation of neuronal synaptic plasticity
ventral / dorsal	P16615	P16615	-0.163387	0.163387	0.0273452	105	-0.23811	0.23811	P16615	ATP2A2	Sarcoplasmic/endoplasmic reticulum calcium ATPase 2	AT2A2_HUMAN	48	-10.7074	0.892926	ventral	dorsal	nucleoplasm,endoplasmic reticulum,endoplasmic reticulum membrane,integral component of plasma membrane,vesicle membrane,membrane,sarcoplasmic reticulum,platelet dense tubular network membrane,extrinsic component of cytoplasmic side of plasma membrane,sarcoplasmic reticulum membrane,protein complex,perinuclear region of cytoplasm,ribbon synapse	calcium-transporting ATPase activity,calcium ion binding,protein binding,ATP binding,enzyme binding,lutropin-choriogonadotropic hormone receptor binding,S100 protein binding,calcium-transporting ATPase activity involved in regulation of cardiac muscle cell membrane potential	regulation of the force of heart contraction,ER-nucleus signaling pathway,organelle organization,cell adhesion,epidermis development,positive regulation of heart rate,regulation of cardiac muscle contraction by calcium ion signaling,transition between fast and slow fiber,cardiac muscle hypertrophy in response to stress,endoplasmic reticulum calcium ion homeostasis,positive regulation of endoplasm…
ventral / dorsal	P23246	P23246	0.178663	0.178663	0.0283094	40	0.422452	0.422452	P23246	SFPQ	Splicing factor, proline- and glutamine-rich	SFPQ_HUMAN	13	13.1835	1.13183	ventral	dorsal	chromatin,nucleus,nucleoplasm,cytoplasm,nuclear matrix,nuclear speck,extracellular matrix,paraspeckles,RNA polymerase II transcription factor complex	transcription regulatory region sequence-specific DNA binding,RNA polymerase II distal enhancer sequence-specific DNA binding,core promoter binding,DNA binding,chromatin binding,RNA binding,protein binding,protein homodimerization activity,histone deacetylase binding,transcription regulatory region DNA binding	negative regulation of transcription from RNA polymerase II promoter,alternative mRNA splicing, via spliceosome,double-strand break repair via homologous recombination,transcription, DNA-templated,mRNA processing,RNA splicing,regulation of circadian rhythm,negative regulation of circadian rhythm,positive regulation of sister chromatid cohesion,negative regulation of transcription, DNA-templated,p…
ventral / dorsal	Q8IU85	Q8IU85	-0.549576	0.549576	0.0283249	5	-0.540841	0.540841	Q8IU85	CAMK1D	Calcium/calmodulin-dependent protein kinase type 1D	KCC1D_HUMAN	8	-31.6779	0.683221	ventral	dorsal	nucleus,cytoplasm	calmodulin-dependent protein kinase activity,calmodulin binding,ATP binding	inflammatory response,positive regulation of neuron projection development,peptidyl-serine phosphorylation,peptidyl-threonine phosphorylation,positive regulation of CREB transcription factor activity,intracellular signal transduction,positive regulation of apoptotic process,negative regulation of apoptotic process,positive regulation of phagocytosis,regulation of dendrite development,positive reg…
ventral / dorsal	Q14894	Q14894	-0.456162	0.456162	0.0283249	100	-0.371394	0.371394	Q14894	CRYM	Ketimine reductase mu-crystallin	CRYM_HUMAN	21	-27.1077	0.728923	ventral	dorsal	nucleus,cytoplasm,mitochondrion,peroxisomal matrix,cytosol,extracellular exosome	transcription corepressor activity,protein binding,oxidoreductase activity, acting on the CH-NH2 group of donors, NAD or NADP as acceptor,protein homodimerization activity,thiomorpholine-carboxylate dehydrogenase activity,NADP binding,thyroid hormone binding	negative regulation of transcription from RNA polymerase II promoter,lysine catabolic process,sensory perception of sound,thyroid hormone metabolic process,oxidation-reduction process,thyroid hormone transport
ventral / dorsal	P09417	P09417	0.257746	0.257746	0.0283249	85	0.440085	0.440085	P09417	QDPR	Dihydropteridine reductase	DHPR_HUMAN	30	19.5609	1.19561	ventral	dorsal	cytoplasm,mitochondrion,cytosol,neuron projection,extracellular exosome	6,7-dihydropteridine reductase activity,electron carrier activity,protein homodimerization activity,NADPH binding,NADH binding	liver development,cellular amino acid metabolic process,L-phenylalanine catabolic process,tetrahydrobiopterin biosynthetic process,response to aluminum ion,response to lead ion,response to glucagon,cellular response to drug,dihydrobiopterin metabolic process,oxidation-reduction process
ventral / dorsal	Q08257	Q08257	0.161959	0.161959	0.0283249	35	0.262678	0.262678	Q08257	CRYZ	Quinone oxidoreductase	QOR_HUMAN	25	11.8805	1.11881	ventral	dorsal	cytosol,extracellular exosome	mRNA 3'-UTR binding,NADPH:quinone reductase activity,zinc ion binding,NADPH binding,NADH binding	visual perception,xenobiotic catabolic process,protein homotetramerization,oxidation-reduction process
ventral / dorsal	P06733	P06733	-0.0973056	0.0973056	0.0283249	185	0.291692	0.291692	P06733	ENO1	Alpha-enolase	ENOA_HUMAN	52	-6.52228	0.934777	ventral	dorsal	phosphopyruvate hydratase complex,extracellular space,nucleus,cytoplasm,cytosol,plasma membrane,cell surface,membrane,M band,extracellular exosome,cell cortex region	magnesium ion binding,RNA polymerase II regulatory region sequence-specific DNA binding,transcriptional repressor activity, RNA polymerase II core promoter proximal region sequence-specific binding,transcriptional repressor activity, RNA polymerase II transcription regulatory region sequence-specific binding,RNA binding,phosphopyruvate hydratase activity,protein binding,protein homodimerization a…	negative regulation of transcription from RNA polymerase II promoter,gluconeogenesis,transcription, DNA-templated,response to virus,positive regulation of plasminogen activation,negative regulation of cell growth,negative regulation of transcription, DNA-templated,positive regulation of muscle contraction,canonical glycolysis,negative regulation of hypoxia-induced intrinsic apoptotic signaling pa…
ventral / dorsal	P30041	P30041	-0.097169	0.097169	0.0283249	110	0.336412	0.336412	P30041	PRDX6	Peroxiredoxin-6	PRDX6_HUMAN	43	-6.51343	0.934866	ventral	dorsal	extracellular region,extracellular space,nucleus,cytoplasm,cytosol,membrane,azurophil granule lumen,perinuclear region of cytoplasm,extracellular exosome	glutathione peroxidase activity,protein binding,ubiquitin protein ligase binding,protein homodimerization activity,cadherin binding,calcium-independent phospholipase A2 activity,peroxiredoxin activity	response to oxidative stress,cellular response to oxidative stress,hydrogen peroxide catabolic process,neutrophil degranulation,cell redox homeostasis,glycerophospholipid catabolic process,positive regulation of mRNA splicing, via spliceosome,oxidation-reduction process,cellular oxidant detoxification
ventral / dorsal	P02787	P02787	0.356075	0.356075	0.0287635	60	0.356795	0.356795	P02787	TF	Serotransferrin	TRFE_HUMAN	48	27.9939	1.27994	ventral	dorsal	extracellular region,extracellular space,early endosome,late endosome,endoplasmic reticulum lumen,clathrin-coated pit,basal plasma membrane,cell surface,endosome membrane,apical plasma membrane,endocytic vesicle,clathrin-coated vesicle membrane,extrinsic component of external side of plasma membrane,cytoplasmic vesicle,vesicle,secretory granule lumen,basal part of cell,perinuclear region of cytop…	protein binding,ferrous iron binding,ferric iron binding,ferric iron transmembrane transporter activity,transferrin receptor binding	retina homeostasis,platelet degranulation,cellular iron ion homeostasis,regulation of protein stability,transferrin transport,post-translational protein modification,cellular protein metabolic process,positive regulation of receptor-mediated endocytosis,iron ion homeostasis,membrane organization,cellular response to iron ion,ferrous iron import across plasma membrane
ventral / dorsal	P42356	P42356	-0.354818	0.354818	0.0287635	25	-0.444537	0.444537	P42356	PI4KA	Phosphatidylinositol 4-kinase alpha	PI4KA_HUMAN	80	-21.8032	0.781968	ventral	dorsal	cytoplasm,cytosol,plasma membrane,focal adhesion,membrane,viral replication complex,Golgi-associated vesicle membrane,extracellular exosome	1-phosphatidylinositol 4-kinase activity,protein binding,ATP binding,kinase activity,cadherin binding	phosphatidylinositol biosynthetic process,signal transduction,phosphorylation,actin cytoskeleton organization,viral RNA genome replication,multi-organism membrane organization,viral replication complex formation and maintenance,phosphatidylinositol phosphorylation,phosphatidylinositol-mediated signaling
ventral / dorsal	P06899;P23527;P33778;Q16778	P06899;P23527;P33778;Q16778	0.637716	0.637716	0.0326805	30	0.747625	0.747625	P06899;P23527;P33778;Q16778	HIST1H2BJ;HIST1H2BO;HIST1H2BB;HIST2H2BE	Histone H2B type 1-J;Histone H2B type 1-O;Histone H2B type 1-B;Histone H2B type 2-E	H2B1J_HUMAN;H2B1O_HUMAN;H2B1B_HUMAN;H2B2E_HUMAN	7	55.5864	1.55586	ventral	dorsal	nucleosome,extracellular space,nucleus,nucleoplasm,cytosol,plasma membrane;nucleosome,nucleus,nucleoplasm,cytosol;nuclear chromosome, telomeric region,nucleosome,nucleus,nucleoplasm,cytosol;nucleosome,extracellular space,nucleus,nucleoplasm,cytosol,extracellular exosome	lipopolysaccharide binding,DNA binding,protein heterodimerization activity;DNA binding,protein heterodimerization activity;DNA binding,protein binding,protein heterodimerization activity;DNA binding,protein heterodimerization activity	innate immune response in mucosa,nucleosome assembly,negative regulation of tumor necrosis factor-mediated signaling pathway,protein ubiquitination,antibacterial humoral response,killing of cells of other organism,defense response to Gram-negative bacterium,defense response to Gram-positive bacterium,Requires Ontology;nucleosome assembly,protein ubiquitination;nucleosome assembly,protein ubiquiti…
ventral / dorsal	O75363	O75363	0.75967	0.75967	0.0330342	30	0.555897	0.555897	O75363	BCAS1	Breast carcinoma-amplified sequence 1	BCAS1_HUMAN	19	69.3103	1.6931	ventral	dorsal	cytoplasm,extracellular exosome
ventral / dorsal	Q6UWR7	Q6UWR7	1.07715	1.07715	0.0330345	25	0.782969	0.782969	Q6UWR7	ENPP6	Ectonucleotide pyrophosphatase/phosphodiesterase family member 6	ENPP6_HUMAN	16	110.986	2.10986	ventral	dorsal	extracellular region,plasma membrane,anchored component of membrane,extracellular exosome	phosphoric diester hydrolase activity,glycerophosphodiester phosphodiesterase activity,glycerophosphocholine cholinephosphodiesterase activity	lipid metabolic process,choline metabolic process,glycerophospholipid catabolic process
ventral / dorsal	Q53S58	Q53S58	-0.378964	0.378964	0.0330931	5	-0.381857	0.381857	Q53S58	TMEM177	Transmembrane protein 177	TM177_HUMAN	3	-23.101	0.76899	ventral	dorsal	integral component of membrane
ventral / dorsal	P01011	P01011	-0.226132	0.226132	0.0330931	25	-0.437935	0.437935	P01011	SERPINA3	Alpha-1-antichymotrypsin	AACT_HUMAN	26	-14.5076	0.854924	ventral	dorsal	extracellular region,extracellular space,intracellular,nucleus,platelet alpha granule lumen,secretory granule lumen,azurophil granule lumen,extracellular exosome,blood microparticle	DNA binding,serine-type endopeptidase inhibitor activity,protein binding	platelet degranulation,acute-phase response,inflammatory response,negative regulation of endopeptidase activity,regulation of lipid metabolic process,maintenance of gastrointestinal epithelium,neutrophil degranulation
ventral / dorsal	P17174	P17174	0.176472	0.176472	0.0330931	130	0.267062	0.267062	P17174	GOT1	Aspartate aminotransferase, cytoplasmic	AATC_HUMAN	37	13.0117	1.13012	ventral	dorsal	nucleus,nucleoplasm,cytoplasm,lysosome,cytosol,axon terminus,extracellular exosome,mitochondrion	L-aspartate:2-oxoglutarate aminotransferase activity,phosphatidylserine decarboxylase activity,pyridoxal phosphate binding,carboxylic acid binding,L-cysteine:2-oxoglutarate aminotransferase activity,L-phenylalanine:2-oxoglutarate aminotransferase activity	gluconeogenesis,2-oxoglutarate metabolic process,oxaloacetate metabolic process,glycerol biosynthetic process,aspartate metabolic process,aspartate biosynthetic process,aspartate catabolic process,glutamate metabolic process,Notch signaling pathway,cellular amino acid biosynthetic process,glutamate catabolic process to aspartate,glutamate catabolic process to 2-oxoglutarate,cellular response to i…
ventral / dorsal	Q93050	Q93050	-0.356266	0.356266	0.0362965	100	-0.249069	0.249069	Q93050	ATP6V0A1	V-type proton ATPase 116 kDa subunit a isoform 1	VPP1_HUMAN	33	-21.8816	0.781184	ventral	dorsal	vacuolar proton-transporting V-type ATPase, V0 domain,lysosomal membrane,Golgi apparatus,cytosol,plasma membrane,endosome membrane,integral component of membrane,vacuolar proton-transporting V-type ATPase complex,nuclear speck,secretory granule membrane,phagocytic vesicle membrane,melanosome,intracellular membrane-bounded organelle,extracellular exosome,ficolin-1-rich granule membrane	protein binding,proton-transporting ATPase activity, rotational mechanism,ATPase binding	vacuolar acidification,insulin receptor signaling pathway,ATP synthesis coupled proton transport,ATP hydrolysis coupled proton transport,regulation of macroautophagy,transferrin transport,ion transmembrane transport,neutrophil degranulation,vacuolar proton-transporting V-type ATPase complex assembly,phagosome acidification,toxin transport
ventral / dorsal	P10586	P10586	-0.574617	0.574617	0.0367735	10	-0.754583	0.754583	P10586	PTPRF	Receptor-type tyrosine-protein phosphatase F	PTPRF_HUMAN	36	-32.8535	0.671465	ventral	dorsal	plasma membrane,integral component of plasma membrane,neuron projection,neuronal cell body,extracellular exosome	protein tyrosine phosphatase activity,transmembrane receptor protein tyrosine phosphatase activity,heparin binding,protein complex binding,chondroitin sulfate proteoglycan binding	cell adhesion,transmembrane receptor protein tyrosine phosphatase signaling pathway,cell migration,neuron projection regeneration,peptidyl-tyrosine dephosphorylation,regulation of axon regeneration,negative regulation of receptor binding
ventral / dorsal	Q04446	Q04446	0.457399	0.457399	0.037523	25	0.449105	0.449105	Q04446	GBE1	1,4-alpha-glucan-branching enzyme	GLGB_HUMAN	23	37.3064	1.37306	ventral	dorsal	cytosol,extracellular exosome	1,4-alpha-glucan branching enzyme activity,hydrolase activity, hydrolyzing O-glycosyl compounds,protein binding,carbohydrate binding,cation binding	glycogen metabolic process,glycogen biosynthetic process,generation of precursor metabolites and energy
ventral / dorsal	P04080	P04080	0.408521	0.408521	0.037523	35	0.592482	0.592482	P04080	CSTB	Cystatin-B	CYTB_HUMAN	7	32.7324	1.32732	ventral	dorsal	extracellular region,extracellular space,nucleolus,cytoplasm,cytosol,secretory granule lumen,extracellular exosome,tertiary granule lumen,ficolin-1-rich granule lumen	protease binding,RNA binding,endopeptidase inhibitor activity,cysteine-type endopeptidase inhibitor activity	adult locomotory behavior,negative regulation of peptidase activity,negative regulation of endopeptidase activity,neutrophil degranulation,negative regulation of proteolysis
ventral / dorsal	P11586	P11586	-0.232006	0.232006	0.037523	90	-0.248246	0.248246	P11586	MTHFD1	C-1-tetrahydrofolate synthase, cytoplasmic	C1TC_HUMAN	49	-14.855	0.85145	ventral	dorsal	cytoplasm,mitochondrion,cytosol,membrane,extracellular exosome	formate-tetrahydrofolate ligase activity,methenyltetrahydrofolate cyclohydrolase activity,methylenetetrahydrofolate dehydrogenase [NAD(P)+] activity,methylenetetrahydrofolate dehydrogenase (NAD+) activity,methylenetetrahydrofolate dehydrogenase (NADP+) activity,protein binding,ATP binding	histidine biosynthetic process,neutrophil homeostasis,neural tube closure,purine nucleotide biosynthetic process,methionine metabolic process,one-carbon metabolic process,heart development,serine family amino acid metabolic process,serine family amino acid biosynthetic process,methionine biosynthetic process,purine nucleobase biosynthetic process,10-formyltetrahydrofolate biosynthetic process,tra…
ventral / dorsal	Q13586	Q13586	-0.371881	0.371881	0.0391315	5	-0.374817	0.374817	Q13586	STIM1	Stromal interaction molecule 1	STIM1_HUMAN	10	-22.7226	0.772774	ventral	dorsal	endoplasmic reticulum,endoplasmic reticulum membrane,microtubule,integral component of plasma membrane,integral component of endoplasmic reticulum membrane,cortical endoplasmic reticulum,sarcoplasmic reticulum membrane	protease binding,calcium channel regulator activity,calcium ion binding,protein binding,identical protein binding,microtubule plus-end binding	store-operated calcium entry,detection of calcium ion,cellular calcium ion homeostasis,activation of store-operated calcium channel activity,regulation of calcium ion transport,enamel mineralization,regulation of cardiac conduction,regulation of store-operated calcium entry
ventral / dorsal	P36871	P36871	0.204295	0.204295	0.0391315	50	0.399113	0.399113	P36871	PGM1	Phosphoglucomutase-1	PGM1_HUMAN	40	15.2123	1.15212	ventral	dorsal	extracellular region,cytoplasm,cytosol,actin cytoskeleton,extracellular exosome,tertiary granule lumen,ficolin-1-rich granule lumen	magnesium ion binding,phosphoglucomutase activity,protein binding	glycogen biosynthetic process,glycogen catabolic process,glucose metabolic process,gluconeogenesis,glycolytic process,galactose catabolic process,neutrophil degranulation
ventral / dorsal	P78324	P78324	-0.260455	0.260455	0.0399184	55	-0.222146	0.222146	P78324	SIRPA	Tyrosine-protein phosphatase non-receptor type substrate 1	SHPS1_HUMAN	17	-16.5175	0.834825	ventral	dorsal	plasma membrane,membrane,integral component of membrane,extracellular exosome,tertiary granule membrane,ficolin-1-rich granule membrane	SH3 domain binding	cell adhesion,neutrophil degranulation,leukocyte migration
ventral / dorsal	Q13449	Q13449	-0.340875	0.340875	0.0421099	50	-0.332696	0.332696	Q13449	LSAMP	Limbic system-associated membrane protein	LSAMP_HUMAN	10	-21.0438	0.789562	ventral	dorsal	extracellular region,plasma membrane,anchored component of membrane	protein binding	C-terminal protein lipidation,cell adhesion,nervous system development,locomotory exploration behavior
ventral / dorsal	P37837	P37837	0.284562	0.284562	0.0421099	25	0.478724	0.478724	P37837	TALDO1	Transaldolase	TALDO_HUMAN	27	21.8041	1.21804	ventral	dorsal	nucleus,cytoplasm,cytosol,extracellular exosome	sedoheptulose-7-phosphate:D-glyceraldehyde-3-phosphate glyceronetransferase activity,protein binding,monosaccharide binding	carbohydrate metabolic process,xylulose biosynthetic process,fructose 6-phosphate metabolic process,pentose-phosphate shunt,pentose-phosphate shunt, non-oxidative branch
ventral / dorsal	Q01814	Q01814	-0.211436	0.211436	0.0432375	75	-0.293302	0.293302	Q01814	ATP2B2	Plasma membrane calcium-transporting ATPase 2	AT2B2_HUMAN	44	-13.6323	0.863677	ventral	dorsal	cytoplasm,plasma membrane,integral component of plasma membrane,cell junction,intracellular membrane-bounded organelle,synapse,extracellular exosome	calcium-transporting ATPase activity,protein binding,calmodulin binding,ATP binding,PDZ domain binding,metal ion binding	transport,calcium ion transport,sensory perception of sound,neuron differentiation,ion transmembrane transport,regulation of cytosolic calcium ion concentration,calcium ion transmembrane transport,Requires Ontology,regulation of cardiac conduction
ventral / dorsal	Q13423	Q13423	-0.231266	0.231266	0.0440345	120	-0.250736	0.250736	Q13423	NNT	NAD(P) transhydrogenase, mitochondrial	NNTM_HUMAN	53	-14.8113	0.851887	ventral	dorsal	mitochondrion,mitochondrial inner membrane,mitochondrial respiratory chain,membrane,integral component of membrane	NAD(P)+ transhydrogenase (B-specific) activity,NAD(P)+ transhydrogenase activity,NAD(P)+ transhydrogenase (AB-specific) activity,NADP binding,NAD binding	tricarboxylic acid cycle,NADPH regeneration,proton transport,oxidation-reduction process,reactive oxygen species metabolic process,hydrogen ion transmembrane transport
ventral / dorsal	Q9Y2J2	Q9Y2J2	0.0494514	0.0494514	0.0440819	195	0.207006	0.207006	Q9Y2J2	EPB41L3	Band 4.1-like protein 3	E41L3_HUMAN	59	3.48713	1.03487	ventral	dorsal	cytosol,cytoskeleton,plasma membrane,cell-cell junction,postsynaptic density,paranode region of axon,juxtaparanode region of axon,axolemma	actin binding,structural constituent of cytoskeleton,protein binding	regulation of cell growth,protein localization to paranode region of axon,apoptotic process,cytoskeletal anchoring at plasma membrane,biological_process,regulation of cell shape,cortical cytoskeleton organization,cortical actin cytoskeleton organization,paranodal junction assembly,actomyosin structure organization,myelin maintenance,neuron projection morphogenesis,protein localization to juxtapar…
ventral / dorsal	P35908	P35908	-0.489716	0.489716	0.0455047	125	-0.471124	0.471124	P35908	KRT2	Keratin, type II cytoskeletal 2 epidermal	K22E_HUMAN	44	-28.7835	0.712165	ventral	dorsal	cornified envelope,extracellular space,nucleus,cytosol,intermediate filament,membrane,keratin filament,extracellular exosome	structural constituent of cytoskeleton,protein binding,cytoskeletal protein binding,structural constituent of epidermis	keratinocyte development,epidermis development,peptide cross-linking,keratinization,keratinocyte activation,keratinocyte proliferation,intermediate filament organization,keratinocyte migration,cornification,skin epidermis development
ventral / dorsal	O94760	O94760	0.291912	0.291912	0.0455047	60	0.356771	0.356771	O94760	DDAH1	N(G),N(G)-dimethylarginine dimethylaminohydrolase 1	DDAH1_HUMAN	29	22.4262	1.22426	ventral	dorsal	mitochondrion,cytosol,extracellular exosome	catalytic activity,dimethylargininase activity,amino acid binding,metal ion binding	citrulline metabolic process,regulation of systemic arterial blood pressure,arginine catabolic process,nitric oxide mediated signal transduction,negative regulation of cell proliferation,negative regulation of vascular permeability,positive regulation of nitric oxide biosynthetic process,positive regulation of angiogenesis,regulation of nitric-oxide synthase activity,negative regulation of cellul…
ventral / dorsal	Q02252	Q02252	0.075918	0.075918	0.0455047	85	0.311395	0.311395	Q02252	ALDH6A1	Methylmalonate-semialdehyde dehydrogenase [acylating], mitochondrial	MMSA_HUMAN	35	5.40315	1.05403	ventral	dorsal	nucleoplasm,mitochondrion,mitochondrial matrix,extracellular exosome	fatty-acyl-CoA binding,RNA binding,methylmalonate-semialdehyde dehydrogenase (acylating) activity,malonate-semialdehyde dehydrogenase (acetylating) activity	thymine catabolic process,valine metabolic process,valine catabolic process,branched-chain amino acid catabolic process,thymine metabolic process,brown fat cell differentiation,oxidation-reduction process
ventral / dorsal	P02511	P02511	0.430621	0.430621	0.045729	90	0.394702	0.394702	P02511	CRYAB	Alpha-crystallin B chain	CRYAB_HUMAN	27	34.7814	1.34781	ventral	dorsal	nucleus,nucleoplasm,cytoplasm,mitochondrion,Golgi apparatus,cytosol,cell surface,postsynaptic density,microtubule cytoskeleton,Z disc,axon,M band,actin filament bundle,dendritic spine,perikaryon,myelin sheath,extracellular exosome,synaptic membrane,cardiac myofibril	structural constituent of eye lens,protein binding,microtubule binding,identical protein binding,protein homodimerization activity,metal ion binding,unfolded protein binding	response to hypoxia,lens development in camera-type eye,protein folding,muscle contraction,tubulin complex assembly,muscle organ development,aging,negative regulation of gene expression,regulation of cell death,negative regulation of cell growth,microtubule polymerization or depolymerization,response to estradiol,negative regulation of intracellular transport,negative regulation of protein homool…
ventral / dorsal	O96011	O96011	-0.391448	0.391448	0.045729	5	-0.384068	0.384068	O96011	PEX11B	Peroxisomal membrane protein 11B	PX11B_HUMAN	7	-23.7636	0.762364	ventral	dorsal	peroxisome,peroxisomal membrane,integral component of peroxisomal membrane,membrane,protein complex,extracellular exosome	protein binding,protein homodimerization activity	peroxisome organization,signal transduction,peroxisome fission,regulation of peroxisome size,protein homooligomerization
ventral / dorsal	Q8N461	Q8N461	-0.53183	0.53183	0.0511466	10	-0.544665	0.544665	Q8N461	FBXL16	F-box/LRR-repeat protein 16	FXL16_HUMAN	15	-30.8323	0.691677	ventral	dorsal	cytosol	ubiquitin-protein transferase activity	protein polyubiquitination,post-translational protein modification
ventral / dorsal	P24821	P24821	-0.343653	0.343653	0.0511466	135	-0.219392	0.219392	P24821	TNC	Tenascin	TENA_HUMAN	74	-21.1957	0.788043	ventral	dorsal	extracellular region,basement membrane,interstitial matrix,extracellular space,endoplasmic reticulum lumen,focal adhesion,membrane,extracellular matrix	syndecan binding	osteoblast differentiation,cell adhesion,negative regulation of cell adhesion,neuromuscular junction development,positive regulation of cell proliferation,response to wounding,response to mechanical stimulus,positive regulation of gene expression,peripheral nervous system axon regeneration,extracellular matrix organization,wound healing,odontogenesis of dentin-containing tooth,post-translational …
ventral / dorsal	P68371	P68371	0.129821	0.129821	0.0511466	220	0.280746	0.280746	P68371	TUBB4B	Tubulin beta-4B chain	TBB4B_HUMAN	41	9.41582	1.09416	ventral	dorsal	extracellular region,nucleus,cytosol,cytoskeleton,microtubule,microtubule cytoskeleton,extracellular matrix,azurophil granule lumen,myelin sheath,extracellular exosome,extracellular vesicle	double-stranded RNA binding,GTPase activity,structural constituent of cytoskeleton,GTP binding,MHC class I protein binding,unfolded protein binding	G2/M transition of mitotic cell cycle,movement of cell or subcellular component,cytoskeleton organization,microtubule-based process,natural killer cell mediated cytotoxicity,neutrophil degranulation,ciliary basal body docking
ventral / dorsal	P10768	P10768	0.116123	0.116123	0.0515346	55	0.322679	0.322679	P10768	ESD	S-formylglutathione hydrolase	ESTD_HUMAN	22	8.38184	1.08382	ventral	dorsal	endoplasmic reticulum lumen,cytoplasmic vesicle,extracellular exosome	protein binding,hydrolase activity, acting on ester bonds,S-formylglutathione hydrolase activity,identical protein binding,methylumbelliferyl-acetate deacetylase activity,carboxylic ester hydrolase activity	biological_process,formaldehyde catabolic process,glutathione derivative biosynthetic process
ventral / dorsal	Q13131	Q13131	-0.377052	0.377052	0.0536981	10	-0.390669	0.390669	Q13131	PRKAA1	5'-AMP-activated protein kinase catalytic subunit alpha-1	AAPK1_HUMAN	13	-22.999	0.77001	ventral	dorsal	intracellular,nucleus,nucleoplasm,cytoplasm,cytosol,apical plasma membrane,nuclear speck,nucleotide-activated protein kinase complex	chromatin binding,protein kinase activity,AMP-activated protein kinase activity,cAMP-dependent protein kinase activity,protein binding,ATP binding,protein C-terminus binding,kinase binding,histone serine kinase activity,metal ion binding,[hydroxymethylglutaryl-CoA reductase (NADPH)] kinase activity,tau-protein kinase activity,[acetyl-CoA carboxylase] kinase activity	activation of MAPK activity,response to hypoxia,glucose metabolic process,transcription, DNA-templated,regulation of transcription, DNA-templated,protein phosphorylation,fatty acid biosynthetic process,cholesterol biosynthetic process,cell cycle arrest,signal transduction,positive regulation of cell proliferation,lipid biosynthetic process,response to UV,cold acclimation,response to gamma radiati…
ventral / dorsal	Q01064	Q01064	-0.524943	0.524943	0.0539977	70	-0.294263	0.294263	Q01064	PDE1B	Calcium/calmodulin-dependent 3',5'-cyclic nucleotide phosphodiesterase 1B	PDE1B_HUMAN	25	-30.5013	0.694987	ventral	dorsal	nucleus,cytosol,neuronal cell body	3',5'-cyclic-AMP phosphodiesterase activity,calmodulin-dependent cyclic-nucleotide phosphodiesterase activity,protein binding,calmodulin binding,metal ion binding,3',5'-cyclic-GMP phosphodiesterase activity,calcium- and calmodulin-regulated 3',5'-cyclic-GMP phosphodiesterase activity	regulation of neurotransmitter levels,response to amphetamine,cAMP catabolic process,apoptotic process,signal transduction,locomotory behavior,visual learning,monocyte differentiation,cellular response to macrophage colony-stimulating factor stimulus,regulation of dopamine metabolic process,serotonin metabolic process,cGMP catabolic process,cellular response to granulocyte macrophage colony-stimu…
ventral / dorsal	Q99250	Q99250	-0.0701962	0.0701962	0.0539977	55	-0.321765	0.321765	Q99250	SCN2A	Sodium channel protein type 2 subunit alpha	SCN2A_HUMAN	44	-4.74916	0.952508	ventral	dorsal	voltage-gated sodium channel complex,intracellular,integral component of plasma membrane,intercalated disc,T-tubule,axon,intrinsic component of plasma membrane,node of Ranvier,paranode region of axon,sodium channel complex	voltage-gated sodium channel activity	sodium ion transport,intrinsic apoptotic signaling pathway in response to osmotic stress,neuronal action potential,regulation of ion transmembrane transport,sodium ion transmembrane transport,myelination,neuron apoptotic process,regulation of postsynaptic membrane potential,membrane depolarization during action potential
ventral / dorsal	Q9Y233	Q9Y233	-0.370376	0.370376	0.0566116	80	-0.357713	0.357713	Q9Y233	PDE10A	cAMP and cAMP-inhibited cGMP 3',5'-cyclic phosphodiesterase 10A	PDE10_HUMAN	40	-22.6419	0.773581	ventral	dorsal	cytosol,membrane,perikaryon	3',5'-cyclic-nucleotide phosphodiesterase activity,3',5'-cyclic-AMP phosphodiesterase activity,cGMP-stimulated cyclic-nucleotide phosphodiesterase activity,drug binding,cAMP binding,cGMP binding,metal ion binding,3',5'-cyclic-GMP phosphodiesterase activity	cAMP catabolic process,signal transduction,regulation of protein kinase A signaling,regulation of cAMP-mediated signaling,cGMP catabolic process
ventral / dorsal	Q7L0J3	Q7L0J3	-0.28466	0.28466	0.0566116	55	-0.322882	0.322882	Q7L0J3	SV2A	Synaptic vesicle glycoprotein 2A	SV2A_HUMAN	25	-17.9065	0.820935	ventral	dorsal	endoplasmic reticulum,plasma membrane,cell-cell junction,synaptic vesicle,integral component of synaptic vesicle membrane,dendrite,synaptic vesicle membrane,neuromuscular junction,neuronal cell body,terminal bouton,presynaptic active zone	receptor activity,protein kinase binding,transmembrane transporter activity	neurotransmitter transport,cellular calcium ion homeostasis,regulation of gamma-aminobutyric acid secretion,transmembrane transport
ventral / dorsal	Q96CX2	Q96CX2	-0.152515	0.152515	0.0566116	40	-0.339242	0.339242	Q96CX2	KCTD12	BTB/POZ domain-containing protein KCTD12	KCD12_HUMAN	22	-10.0319	0.899681	ventral	dorsal	cell junction,presynaptic membrane,postsynaptic membrane,extracellular exosome	RNA binding,identical protein binding	protein homooligomerization
ventral / dorsal	O43581	O43581	-0.493774	0.493774	0.0577554	35	-0.26615	0.26615	O43581	SYT7	Synaptotagmin-7	SYT7_HUMAN	19	-28.9835	0.710165	ventral	dorsal	lysosome,lysosomal membrane,peroxisome,peroxisomal membrane,cytosol,plasma membrane,synaptic vesicle,integral component of membrane,cell junction,dendrite,phagocytic vesicle membrane,synaptic vesicle membrane,dense core granule,early phagosome,presynaptic membrane,neuronal cell body,terminal bouton,extracellular exosome	phosphatidylserine binding,calcium ion binding,protein binding,calmodulin binding,calcium-dependent phospholipid binding,phosphatidylinositol-4,5-bisphosphate binding,syntaxin binding,clathrin binding	plasma membrane repair,vesicle fusion,phagocytosis,regulation of dopamine secretion,regulation of calcium ion-dependent exocytosis,synaptic vesicle recycling,positive regulation of calcium ion-dependent exocytosis,regulation of bone remodeling,calcium ion-regulated exocytosis of neurotransmitter,regulation of phagocytosis,regulation of insulin secretion,regulation of glucagon secretion,vesicle-me…
ventral / dorsal	P37840	P37840	0.392368	0.392368	0.0577554	50	0.386004	0.386004	P37840	SNCA	Alpha-synuclein	SYUA_HUMAN	9	31.2546	1.31255	ventral	dorsal	extracellular region,extracellular space,nucleus,nuclear outer membrane,cytoplasm,mitochondrion,lysosome,rough endoplasmic reticulum,Golgi apparatus,cytosol,ribosome,plasma membrane,cell cortex,synaptic vesicle,actin cytoskeleton,membrane,inclusion body,cell junction,axon,growth cone,neuronal cell body,terminal bouton,perinuclear region of cytoplasm,postsynapse,supramolecular fiber,mitochondrial …	magnesium ion binding,copper ion binding,calcium ion binding,protein binding,phospholipid binding,microtubule binding,ferrous iron binding,zinc ion binding,oxidoreductase activity,kinesin binding,protein domain specific binding,Hsp70 protein binding,histone binding,identical protein binding,alpha-tubulin binding,cysteine-type endopeptidase inhibitor activity involved in apoptotic process,phosphol…	negative regulation of transcription from RNA polymerase II promoter,microglial cell activation,positive regulation of receptor recycling,negative regulation of protein phosphorylation,positive regulation of neurotransmitter secretion,fatty acid metabolic process,neutral lipid metabolic process,phospholipid metabolic process,apoptotic process,activation of cysteine-type endopeptidase activity inv…
ventral / dorsal	Q13228	Q13228	0.345781	0.345781	0.0598778	55	0.356893	0.356893	Q13228	SELENBP1	Selenium-binding protein 1	SBP1_HUMAN	34	27.0839	1.27084	ventral	dorsal	fibrillar center,extracellular space,nucleolus,cytosol,membrane,extracellular exosome	protein binding,selenium binding	protein transport
ventral / dorsal	Q16849	Q16849	-0.273975	0.273975	0.0598778	45	-0.342233	0.342233	Q16849	PTPRN	Receptor-type tyrosine-protein phosphatase-like N	PTPRN_HUMAN	24	-17.2963	0.827037	ventral	dorsal	nucleus,integral component of membrane,cell junction,secretory granule,axon,transport vesicle membrane,neuronal cell body,perikaryon,axon terminus,synapse,synaptic vesicle,endosome,Golgi apparatus,plasma membrane	protein binding,transcription factor binding,spectrin binding,ubiquitin-like protein ligase binding,GTPase binding,protein tyrosine phosphatase activity	response to reactive oxygen species,luteinization,transcription, DNA-templated,cytokine-mediated signaling pathway,insulin secretion,response to insulin,insulin secretion involved in cellular response to glucose stimulus,response to estrogen,positive regulation of transcription from RNA polymerase II promoter,response to cAMP,positive regulation of type B pancreatic cell proliferation,dense core …
ventral / dorsal	P16070	P16070	0.382369	0.382369	0.0603236	25	0.424437	0.424437	P16070	CD44	CD44 antigen	CD44_HUMAN	8	30.3481	1.30348	ventral	dorsal	Golgi apparatus,cytosol,plasma membrane,integral component of plasma membrane,focal adhesion,cell surface,apical plasma membrane,secretory granule membrane,lamellipodium membrane,macrophage migration inhibitory factor receptor complex,cell projection,extracellular exosome	protein binding,collagen binding,hyaluronic acid binding,cytokine receptor activity	cell-matrix adhesion,single organismal cell-cell adhesion,extracellular matrix disassembly,extracellular matrix organization,hyaluronan catabolic process,positive regulation of peptidyl-serine phosphorylation,positive regulation of heterotypic cell-cell adhesion,negative regulation of apoptotic process,negative regulation of cysteine-type endopeptidase activity involved in apoptotic process,neutr…
ventral / dorsal	P02538	P02538	0.0685125	0.0685125	0.0652623	70	0.81456	0.81456	P02538	KRT6A	Keratin, type II cytoskeletal 6A	K2C6A_HUMAN	33	4.8635	1.04863	ventral	dorsal	nucleus,cytosol,membrane,keratin filament,extracellular exosome	structural constituent of cytoskeleton,protein binding	negative regulation of cytolysis by symbiont of host cells,morphogenesis of an epithelium,cytoskeleton organization,positive regulation of cell proliferation,cell differentiation,keratinization,wound healing,defense response to Gram-positive bacterium,cytolysis in other organism involved in symbiotic interaction,Requires Ontology,cornification,negative regulation of entry of bacterium into host c…
ventral / dorsal	Q9BXJ3	Q9BXJ3	-0.54567	0.54567	0.0674996	10	-0.620936	0.620936	Q9BXJ3	C1QTNF4	Complement C1q tumor necrosis factor-related protein 4	C1QT4_HUMAN	5	-31.4927	0.685073	ventral	dorsal	extracellular space	cytokine activity
ventral / dorsal	Q9BWM7	Q9BWM7	-0.386198	0.386198	0.0674996	45	-0.337062	0.337062	Q9BWM7	SFXN3	Sideroflexin-3	SFXN3_HUMAN	14	-23.4857	0.765143	ventral	dorsal	mitochondrion,integral component of membrane,mitochondrial membrane	ion transmembrane transporter activity	ion transmembrane transport,iron ion homeostasis
ventral / dorsal	P78559	P78559	0.376005	0.376005	0.0674996	205	0.187489	0.187489	P78559	MAP1A	Microtubule-associated protein 1A	MAP1A_HUMAN	114	29.7743	1.29774	ventral	dorsal	cytoplasm,microtubule,microtubule associated complex	structural molecule activity,protein binding,microtubule binding	microtubule cytoskeleton organization
ventral / dorsal	P23471	P23471	-0.268338	0.268338	0.0674996	55	-0.304099	0.304099	P23471	PTPRZ1	Receptor-type tyrosine-protein phosphatase zeta	PTPRZ_HUMAN	38	-16.9724	0.830276	ventral	dorsal	proteinaceous extracellular matrix,integral component of plasma membrane,intrinsic component of plasma membrane,perineuronal net	protein tyrosine phosphatase activity,transmembrane receptor protein tyrosine phosphatase activity,protein binding	hematopoietic progenitor cell differentiation,protein dephosphorylation,axonogenesis,central nervous system development,learning or memory,peptidyl-tyrosine dephosphorylation,oligodendrocyte differentiation,regulation of oligodendrocyte progenitor proliferation
ventral / dorsal	P21926	P21926	0.500391	0.500391	0.0675422	15	0.650844	0.650844	P21926	CD9	CD9 antigen	CD9_HUMAN	6	41.4597	1.4146	ventral	dorsal	extracellular space,plasma membrane,integral component of plasma membrane,focal adhesion,external side of plasma membrane,membrane,apical plasma membrane,endocytic vesicle membrane,clathrin-coated endocytic vesicle membrane,platelet alpha granule membrane,extracellular exosome,extracellular vesicle	integrin binding,protein binding	platelet degranulation,movement of cell or subcellular component,cell adhesion,cell surface receptor signaling pathway,fusion of sperm to egg plasma membrane,brain development,negative regulation of cell proliferation,response to water deprivation,oligodendrocyte development,platelet activation,paranodal junction assembly,receptor internalization,cellular response to low-density lipoprotein parti…
ventral / dorsal	Q9BZF1	Q9BZF1	-0.422443	0.422443	0.0675422	15	-0.424851	0.424851	Q9BZF1	OSBPL8	Oxysterol-binding protein-related protein 8	OSBL8_HUMAN	21	-25.384	0.74616	ventral	dorsal	endoplasmic reticulum membrane,cytosol,membrane,integral component of membrane,nuclear membrane	phosphatidylserine binding,phospholipid transporter activity,cholesterol binding,phosphatidylinositol-4-phosphate binding	negative regulation of sequestering of triglyceride,phospholipid transport,negative regulation of cell migration,activation of protein kinase B activity,phosphatidylserine acyl-chain remodeling,fat cell differentiation,positive regulation of insulin receptor signaling pathway,positive regulation of protein kinase B signaling,protein localization to nuclear pore,positive regulation of glucose impo…
ventral / dorsal	Q9UPV7	Q9UPV7	-0.361389	0.361389	0.0675422	30	-0.430052	0.430052	Q9UPV7	PHF24	PHD finger protein 24	PHF24_HUMAN	16	-22.1585	0.778415	ventral	dorsal		calcium ion binding	gamma-aminobutyric acid signaling pathway,regulation of G-protein coupled receptor protein signaling pathway,regulation of synaptic transmission, GABAergic,detection of mechanical stimulus involved in sensory perception of pain
ventral / dorsal	P05937	P05937	-0.377358	0.377358	0.0676924	30	-0.410028	0.410028	P05937	CALB1	Calbindin	CALB1_HUMAN	23	-23.0154	0.769846	ventral	dorsal	nucleus,cytosol,axon,dendrite,neuronal cell body,terminal bouton,dendritic spine,synapse,extracellular exosome	vitamin D binding,calcium ion binding,protein binding,zinc ion binding	short-term memory,long-term memory,locomotory behavior,retina layer formation,metanephric part of ureteric bud development,cellular protein metabolic process,regulation of cytosolic calcium ion concentration,cellular response to organic substance,metanephric collecting duct development,metanephric distal convoluted tubule development,metanephric connecting tubule development,regulation of presyna…
ventral / dorsal	Q13510	Q13510	-0.686963	0.686963	0.0684928	25	-0.622702	0.622702	Q13510	ASAH1	Acid ceramidase	ASAH1_HUMAN	32	-37.884	0.62116	ventral	dorsal	extracellular region,extracellular space,lysosomal lumen,extracellular exosome,tertiary granule lumen,ficolin-1-rich granule lumen	catalytic activity,ceramidase activity	ceramide metabolic process,glycosphingolipid metabolic process,neutrophil degranulation
ventral / dorsal	P29401	P29401	-0.0086226	0.0086226	0.0684928	140	0.214171	0.214171	P29401	TKT	Transketolase	TKT_HUMAN	47	-0.595891	0.994041	ventral	dorsal	nucleoplasm,peroxisome,cytosol,nuclear body,nuclear speck,vesicle,myelin sheath,extracellular exosome	transketolase activity,protein binding,protein homodimerization activity,metal ion binding,cofactor binding	xylulose biosynthetic process,pentose-phosphate shunt,pentose-phosphate shunt, non-oxidative branch,regulation of growth,glyceraldehyde-3-phosphate biosynthetic process
ventral / dorsal	O43175	O43175	0.184222	0.184222	0.068939	80	0.281142	0.281142	O43175	PHGDH	D-3-phosphoglycerate dehydrogenase	SERA_HUMAN	29	13.6204	1.1362	ventral	dorsal	cytosol,myelin sheath,extracellular exosome	phosphoglycerate dehydrogenase activity,electron carrier activity,L-malate dehydrogenase activity,NAD binding	glutamine metabolic process,glycine metabolic process,L-serine biosynthetic process,threonine metabolic process,brain development,gamma-aminobutyric acid metabolic process,regulation of gene expression,taurine metabolic process,spinal cord development,glial cell development,neural tube development,neuron projection development,oxidation-reduction process,G1 to G0 transition
ventral / dorsal	Q7Z6G3	Q7Z6G3	-0.426931	0.426931	0.0696146	35	-0.370847	0.370847	Q7Z6G3	NECAB2	N-terminal EF-hand calcium-binding protein 2	NECA2_HUMAN	14	-25.6157	0.743843	ventral	dorsal	cytoplasm,plasma membrane	calcium ion binding,protein binding,A2A adenosine receptor binding,type 5 metabotropic glutamate receptor binding	positive regulation of adenosine receptor signaling pathway,positive regulation of ERK1 and ERK2 cascade,positive regulation of glutamate receptor signaling pathway,negative regulation of G-protein coupled receptor internalization,positive regulation of protein localization to membrane
ventral / dorsal	P56537	P56537	-0.302255	0.302255	0.0706321	20	-0.38756	0.38756	P56537	EIF6	Eukaryotic translation initiation factor 6	IF6_HUMAN	9	-18.9016	0.810984	ventral	dorsal	nucleus,nucleoplasm,nucleolus,cytoplasm,cytosol,preribosome, large subunit precursor,extracellular exosome	translation initiation factor activity,protein binding,ribosome binding,ribosomal large subunit binding	ribosomal subunit export from nucleus,maturation of 5.8S rRNA,maturation of LSU-rRNA,regulation of glycolytic process,translational initiation,response to insulin,gene silencing by miRNA,miRNA mediated inhibition of translation,mature ribosome assembly,regulation of fatty acid biosynthetic process,regulation of megakaryocyte differentiation,positive regulation of translation,assembly of large sub…
ventral / dorsal	Q8WZA9	Q8WZA9	0.28044	0.28044	0.0773523	20	0.381496	0.381496	Q8WZA9	IRGQ	Immunity-related GTPase family Q protein	IRGQ_HUMAN	18	21.4566	1.21457	ventral	dorsal		GTP binding
ventral / dorsal	P14621	P14621	0.35107	0.35107	0.0782475	35	0.689765	0.689765	P14621	ACYP2	Acylphosphatase-2	ACYP2_HUMAN	12	27.5506	1.27551	ventral	dorsal		acylphosphatase activity,protein binding	phosphate-containing compound metabolic process
ventral / dorsal	Q9Y697	Q9Y697	-0.125772	0.125772	0.0825918	20	-0.191545	0.191545	Q9Y697	NFS1	Cysteine desulfurase, mitochondrial	NFS1_HUMAN	14	-8.34863	0.916514	ventral	dorsal	nucleus,nucleoplasm,mitochondrion,mitochondrial matrix,cytosol	protein binding,pyridoxal phosphate binding,cysteine desulfurase activity,protein homodimerization activity,metal ion binding,iron-sulfur cluster binding	sulfur amino acid metabolic process,protein complex assembly,Mo-molybdopterin cofactor biosynthetic process,iron incorporation into metallo-sulfur cluster,molybdopterin cofactor biosynthetic process,small molecule metabolic process,[2Fe-2S] cluster assembly
ventral / dorsal	P23284	P23284	0.447888	0.447888	0.0841118	40	0.47167	0.47167	P23284	PPIB	Peptidyl-prolyl cis-trans isomerase B	PPIB_HUMAN	13	36.4042	1.36404	ventral	dorsal	nucleus,endoplasmic reticulum,endoplasmic reticulum lumen,smooth endoplasmic reticulum,focal adhesion,membrane,macromolecular complex,endoplasmic reticulum chaperone complex,melanosome,perinuclear region of cytoplasm,extracellular exosome	RNA binding,peptidyl-prolyl cis-trans isomerase activity,protein binding,protein complex binding,unfolded protein binding,RNA polymerase binding,collagen binding	protein peptidyl-prolyl isomerization,positive regulation of multicellular organism growth,positive regulation by host of viral process,positive regulation by host of viral genome replication,protein stabilization,bone development,chaperone-mediated protein folding,regulation of post-translational protein modification
ventral / dorsal	P46821	P46821	-0.0178157	0.0178157	0.0879988	365	0.134176	0.134176	P46821	MAP1B	Microtubule-associated protein 1B	MAP1B_HUMAN	121	-1.2273	0.987727	ventral	dorsal	photoreceptor outer segment,cytosol,microtubule,microtubule associated complex,plasma membrane,postsynaptic density,cell junction,dendritic spine	structural molecule activity,protein binding,microtubule binding	microtubule bundle formation,cellular process,dendrite development,negative regulation of intracellular transport,positive regulation of axon extension,mitochondrion transport along microtubule,axon extension,establishment of monopolar cell polarity
ventral / dorsal	Q9Y639	Q9Y639	-0.368467	0.368467	0.088741	30	-0.278271	0.278271	Q9Y639	NPTN	Neuroplastin	NPTN_HUMAN	11	-22.5395	0.774605	ventral	dorsal	cell surface,postsynaptic density,integral component of membrane,dendrite,presynaptic membrane,inhibitory synapse	type 1 fibroblast growth factor receptor binding,ion channel binding,cell adhesion molecule binding	positive regulation of protein phosphorylation,homophilic cell adhesion via plasma membrane adhesion molecules,positive regulation of cytosolic calcium ion concentration,visual learning,positive regulation of neuron projection development,positive regulation of fibroblast growth factor receptor signaling pathway,positive regulation of long-term neuronal synaptic plasticity,long-term synaptic pote…
ventral / dorsal	Q8IUE6	Q8IUE6	0.658748	0.658748	0.0925272	5	0.685746	0.685746	Q8IUE6	HIST2H2AB	Histone H2A type 2-B	H2A2B_HUMAN	3	57.8712	1.57871	ventral	dorsal	nucleosome,nuclear chromatin,nucleus,extracellular exosome	molecular_function,DNA binding,protein heterodimerization activity	chromatin silencing,biological_process
ventral / dorsal	O00408	O00408	-0.396326	0.396326	0.0930193	50	-0.405412	0.405412	O00408	PDE2A	cGMP-dependent 3',5'-cyclic phosphodiesterase	PDE2A_HUMAN	38	-24.0209	0.759791	ventral	dorsal	nucleus,cytoplasm,mitochondrial matrix,endoplasmic reticulum,Golgi apparatus,cytosol,plasma membrane,presynaptic membrane,perinuclear region of cytoplasm	cyclic-nucleotide phosphodiesterase activity,3',5'-cyclic-AMP phosphodiesterase activity,cGMP-stimulated cyclic-nucleotide phosphodiesterase activity,calcium channel activity,protein binding,drug binding,cAMP binding,cGMP binding,TPR domain binding,protein homodimerization activity,metal ion binding,3',5'-cyclic-GMP phosphodiesterase activity	negative regulation of transcription from RNA polymerase II promoter,cAMP catabolic process,protein targeting to mitochondrion,metabolic process,cAMP-mediated signaling,cGMP-mediated signaling,negative regulation of cAMP biosynthetic process,negative regulation of protein import into nucleus, translocation,cellular response to drug,cellular response to macrophage colony-stimulating factor stimulu…
ventral / dorsal	Q92558	Q92558	-0.316082	0.316082	0.0930193	20	-0.295608	0.295608	Q92558	WASF1	Wiskott-Aldrich syndrome protein family member 1	WASF1_HUMAN	18	-19.6752	0.803248	ventral	dorsal	mitochondrial outer membrane,cytoskeleton,focal adhesion,actin cytoskeleton,lamellipodium,SCAR complex,synapse	actin binding,protein binding,protein complex binding,Rac GTPase binding	protein complex assembly,receptor-mediated endocytosis,movement of cell or subcellular component,Rac protein signal transduction,actin filament polymerization,positive regulation of neurotrophin TRK receptor signaling pathway,lamellipodium morphogenesis,dendrite extension,cellular response to brain-derived neurotrophic factor stimulus,positive regulation of Arp2/3 complex-mediated actin nucleation
ventral / dorsal	P60201	P60201	0.53377	0.53377	0.0932364	55	0.661696	0.661696	P60201	PLP1	Myelin proteolipid protein	MYPR_HUMAN	16	44.7707	1.44771	ventral	dorsal	plasma membrane,integral component of membrane,myelin sheath	structural molecule activity,protein binding,structural constituent of myelin sheath	inflammatory response,integrin-mediated signaling pathway,chemical synaptic transmission,axon ensheathment,positive regulation of gene expression,astrocyte development,substantia nigra development,central nervous system myelination,long-chain fatty acid biosynthetic process,cell maturation,axon development
ventral / dorsal	P61160	P61160	-0.24952	0.24952	0.0948448	40	-0.341141	0.341141	P61160	ACTR2	Actin-related protein 2	ARP2_HUMAN	16	-15.8824	0.841176	ventral	dorsal	extracellular region,cytoplasm,cytosol,Arp2/3 protein complex,focal adhesion,postsynaptic density,actin cytoskeleton,membrane,lamellipodium,actin cap,azurophil granule lumen,Requires Ontology,extracellular exosome,invadopodium,ficolin-1-rich granule lumen	structural constituent of cytoskeleton,ATP binding,actin filament binding	movement of cell or subcellular component,establishment or maintenance of cell polarity,associative learning,asymmetric cell division,meiotic chromosome movement towards spindle pole,cytosolic transport,meiotic cytokinesis,Arp2/3 complex-mediated actin nucleation,response to immobilization stress,cellular response to trichostatin A,Fc-gamma receptor signaling pathway involved in phagocytosis,neut…
ventral / dorsal	P61266	P61266	-0.316226	0.316226	0.100956	150	-0.247974	0.247974	P61266	STX1B	Syntaxin-1B	STX1B_HUMAN	31	-19.6832	0.803168	ventral	dorsal	nucleus,microtubule organizing center,spindle,cytosol,plasma membrane,synaptic vesicle,membrane,integral component of membrane,SNARE complex,presynaptic active zone membrane	SNARE binding,receptor binding,SNAP receptor activity,protein kinase binding,protein domain specific binding	positive regulation of neurotransmitter secretion,intracellular protein transport,vesicle docking involved in exocytosis,regulation of gene expression,regulation of synaptic vesicle priming,negative regulation of neuron projection development,synaptic vesicle docking,synaptic vesicle fusion to presynaptic active zone membrane,vesicle docking,calcium ion-regulated exocytosis of neurotransmitter,re…
ventral / dorsal	Q00535	Q00535	-0.320519	0.320519	0.10552	35	-0.247013	0.247013	Q00535	CDK5	Cyclin-dependent-like kinase 5	CDK5_HUMAN	16	-19.9218	0.800782	ventral	dorsal	nucleus,nucleoplasm,cytoplasm,cytosol,cytoskeleton,plasma membrane,postsynaptic density,membrane,cyclin-dependent protein kinase 5 holoenzyme complex,lamellipodium,cell junction,filopodium,axon,dendrite,growth cone,neuromuscular junction,neuronal cell body,perikaryon,host cell,postsynaptic membrane,presynapse	p53 binding,protein kinase activity,protein serine/threonine kinase activity,cyclin-dependent protein serine/threonine kinase activity,ErbB-2 class receptor binding,protein binding,ATP binding,cytoskeletal protein binding,kinase activity,protein kinase binding,acetylcholine receptor activator activity,ErbB-3 class receptor binding,ephrin receptor binding,tau-protein kinase activity	neuron migration,synaptic transmission, dopaminergic,intracellular protein transport,nucleocytoplasmic transport,cell cycle,cell-matrix adhesion,chemical synaptic transmission,synapse assembly,skeletal muscle tissue development,motor neuron axon guidance,cell proliferation,visual learning,response to wounding,Schwann cell development,synaptic vesicle exocytosis,regulation of macroautophagy,phosph…
ventral / dorsal	Q02246	Q02246	0.157328	0.157328	0.10552	55	0.279891	0.279891	Q02246	CNTN2	Contactin-2	CNTN2_HUMAN	40	11.522	1.11522	ventral	dorsal	plasma membrane,integral component of plasma membrane,voltage-gated potassium channel complex,cell surface,anchored component of membrane,node of Ranvier,neuronal cell body,myelin sheath,juxtaparanode region of axon,synapse	glycoprotein binding,carbohydrate binding,identical protein binding,protein self-association	microtubule cytoskeleton organization,cell adhesion,axon guidance,axonal fasciculation,learning,adult walking behavior,positive regulation of protein processing,cerebral cortex GABAergic interneuron migration,central nervous system myelination,regulation of axon diameter,receptor internalization,clustering of voltage-gated potassium channels,negative regulation of neuron differentiation,regulatio…
ventral / dorsal	O60506	O60506	0.220653	0.220653	0.108161	20	0.27179	0.27179	O60506	SYNCRIP	Heterogeneous nuclear ribonucleoprotein Q	HNRPQ_HUMAN	16	16.5261	1.16526	ventral	dorsal	nucleus,nucleoplasm,endoplasmic reticulum,membrane,intracellular ribonucleoprotein complex,CRD-mediated mRNA stability complex,catalytic step 2 spliceosome,histone pre-mRNA 3'end processing complex,GAIT complex	RNA binding,protein binding,poly(A) binding	mRNA splicing, via spliceosome,osteoblast differentiation,RNA processing,RNA splicing,viral process,negative regulation of translation,CRD-mediated mRNA stabilization,cellular response to interferon-gamma
ventral / dorsal	Q00610	Q00610	-0.204261	0.204261	0.108479	275	-0.179735	0.179735	Q00610	CLTC	Clathrin heavy chain 1	CLH1_HUMAN	148	-13.2017	0.867983	ventral	dorsal	lysosome,endosome,spindle,cytosol,plasma membrane,focal adhesion,membrane,clathrin coat,clathrin coat of trans-Golgi network vesicle,clathrin coat of coated pit,clathrin-coated vesicle,clathrin-coated endocytic vesicle membrane,extracellular matrix,trans-Golgi network membrane,endolysosome membrane,melanosome,protein complex,extracellular exosome,clathrin complex,extracellular vesicle,mitotic spi…	RNA binding,double-stranded RNA binding,structural molecule activity,protein binding,protein kinase binding,clathrin light chain binding,low-density lipoprotein particle receptor binding,disordered domain specific binding	mitotic cell cycle,osteoblast differentiation,intracellular protein transport,receptor-mediated endocytosis,autophagy,microtubule-based movement,antigen processing and presentation of exogenous peptide antigen via MHC class II,receptor internalization,low-density lipoprotein particle receptor catabolic process,transferrin transport,low-density lipoprotein particle clearance,retrograde transport, …
ventral / dorsal	O14828	O14828	-0.202053	0.202053	0.108479	25	-0.271923	0.271923	O14828	SCAMP3	Secretory carrier-associated membrane protein 3	SCAM3_HUMAN	7	-13.0687	0.869313	ventral	dorsal	integral component of membrane,intracellular membrane-bounded organelle,extracellular exosome	ubiquitin protein ligase binding	post-Golgi vesicle-mediated transport,protein transport
ventral / dorsal	Q93100	Q93100	-0.332311	0.332311	0.111323	5	-0.346344	0.346344	Q93100	PHKB	Phosphorylase b kinase regulatory subunit beta	KPBB_HUMAN	31	-20.5737	0.794263	ventral	dorsal	cytosol,plasma membrane,phosphorylase kinase complex	protein binding,calmodulin binding,phosphorylase kinase activity	glycogen metabolic process,glycogen catabolic process,generation of precursor metabolites and energy,protein phosphorylation
ventral / dorsal	Q8IZF5	Q8IZF5	0.220328	0.220328	0.11133	5	0.229805	0.229805	Q8IZF5	ADGRF3	Adhesion G-protein coupled receptor F3	AGRF3_HUMAN	1	16.4998	1.165	ventral	dorsal	integral component of membrane	G-protein coupled receptor activity	cell surface receptor signaling pathway,G-protein coupled receptor signaling pathway
ventral / dorsal	P04075	P04075	0.135691	0.135691	0.113526	180	0.233477	0.233477	P04075	ALDOA	Fructose-bisphosphate aldolase A	ALDOA_HUMAN	43	9.86186	1.09862	ventral	dorsal	extracellular region,extracellular space,nucleus,cytosol,actin cytoskeleton,membrane,platelet alpha granule lumen,M band,I band,secretory granule lumen,extracellular exosome,tertiary granule lumen,ficolin-1-rich granule lumen	RNA binding,actin binding,fructose-bisphosphate aldolase activity,protein binding,cytoskeletal protein binding,tubulin binding,identical protein binding,cadherin binding,fructose binding	platelet degranulation,fructose metabolic process,gluconeogenesis,glycolytic process,ATP biosynthetic process,striated muscle contraction,actin filament organization,regulation of cell shape,fructose 1,6-bisphosphate metabolic process,neutrophil degranulation,muscle cell cellular homeostasis,protein homotetramerization,canonical glycolysis
ventral / dorsal	P13645	P13645	-1.19945	1.19945	0.114993	150	-0.516288	0.516288	P13645	KRT10	Keratin, type I cytoskeletal 10	K1C10_HUMAN	39	-56.4558	0.435442	ventral	dorsal	cornified envelope,extracellular space,nucleus,cytoplasm,cytosol,intermediate filament,membrane,extracellular exosome	structural constituent of epidermis	peptide cross-linking,keratinocyte differentiation,keratinization,cornification,skin epidermis development
ventral / dorsal	Q92561	Q92561	-0.321565	0.321565	0.114993	10	-0.337541	0.337541	Q92561	PHYHIP	Phytanoyl-CoA hydroxylase-interacting protein	PHYIP_HUMAN	13	-19.9798	0.800202	ventral	dorsal
ventral / dorsal	P20674	P20674	0.29411	0.29411	0.114993	35	0.432083	0.432083	P20674	COX5A	Cytochrome c oxidase subunit 5A, mitochondrial	COX5A_HUMAN	8	22.6128	1.22613	ventral	dorsal	mitochondrial inner membrane,mitochondrial respiratory chain complex IV,myelin sheath,extracellular exosome	cytochrome-c oxidase activity,protein binding,electron carrier activity,metal ion binding	mitochondrial electron transport, cytochrome c to oxygen,hydrogen ion transmembrane transport
ventral / dorsal	Q12955	Q12955	-0.278452	0.278452	0.114993	120	-0.167425	0.167425	Q12955	ANK3	Ankyrin-3	ANK3_HUMAN	117	-17.5525	0.824475	ventral	dorsal	lysosome,endoplasmic reticulum,Golgi apparatus,cytosol,plasma membrane,cell surface,intercalated disc,spectrin-associated cytoskeleton,basolateral plasma membrane,lateral plasma membrane,sarcoplasmic reticulum,Z disc,T-tubule,dendrite,neuromuscular junction,node of Ranvier,sarcolemma,neuron projection,costamere,axon initial segment,postsynaptic membrane,bicellular tight junction,basal plasma memb…	structural constituent of cytoskeleton,protein binding,cytoskeletal protein binding,spectrin binding,protein binding, bridging,ion channel binding,cadherin binding	mitotic cytokinesis,ER to Golgi vesicle-mediated transport,plasma membrane organization,cytoskeletal anchoring at plasma membrane,signal transduction,axonogenesis,neuromuscular junction development,positive regulation of gene expression,positive regulation of cell communication by electrical coupling,positive regulation of sodium ion transport,magnesium ion homeostasis,neuronal action potential,p…
ventral / dorsal	Q5T848	Q5T848	-0.221305	0.221305	0.115264	40	-0.374822	0.374822	Q5T848	GPR158	Probable G-protein coupled receptor 158	GP158_HUMAN	21	-14.2211	0.857789	ventral	dorsal	plasma membrane,integral component of membrane	G-protein coupled receptor activity	G-protein coupled receptor signaling pathway,protein localization to plasma membrane
ventral / dorsal	P36404	P36404	-0.0942735	0.0942735	0.117014	5	-0.100269	0.100269	P36404	ARL2	ADP-ribosylation factor-like protein 2	ARL2_HUMAN	8	-6.32562	0.936744	ventral	dorsal	nucleus,nucleolus,mitochondrial intermembrane space,mitochondrial matrix,Golgi apparatus,centrosome,cytosol,focal adhesion,lateral plasma membrane,extracellular exosome,cilium	GTPase activity,GTPase inhibitor activity,protein binding,GTP binding,GDP binding	tubulin complex assembly,centrosome cycle,small GTPase mediated signal transduction,positive regulation of cell-substrate adhesion,regulation of microtubule polymerization,positive regulation of microtubule polymerization,negative regulation of GTPase activity,regulation of insulin secretion,maintenance of protein location in nucleus,bicellular tight junction assembly
ventral / dorsal	Q6ZV89	Q6ZV89	-0.34775	0.34775	0.118394	10	-0.393518	0.393518	Q6ZV89	SH2D5	SH2 domain-containing protein 5	SH2D5_HUMAN	9	-21.4192	0.785808	ventral	dorsal	postsynaptic density,cell junction,postsynaptic membrane
ventral / dorsal	P31040	P31040	-0.220994	0.220994	0.119516	90	-0.154575	0.154575	P31040	SDHA	Succinate dehydrogenase [ubiquinone] flavoprotein subunit, mitochondrial	SDHA_HUMAN	34	-14.2026	0.857974	ventral	dorsal	nucleolus,mitochondrion,mitochondrial inner membrane,mitochondrial respiratory chain complex II, succinate dehydrogenase complex (ubiquinone),myelin sheath,plasma membrane succinate dehydrogenase complex	protein binding,succinate dehydrogenase (ubiquinone) activity,electron carrier activity,flavin adenine dinucleotide binding,succinate dehydrogenase activity	tricarboxylic acid cycle,succinate metabolic process,mitochondrial electron transport, succinate to ubiquinone,nervous system development,anaerobic respiration,respiratory electron transport chain,oxidation-reduction process
ventral / dorsal	Q08174	Q08174	-0.469595	0.469595	0.129882	15	-0.445472	0.445472	Q08174	PCDH1	Protocadherin-1	PCDH1_HUMAN	10	-27.7833	0.722167	ventral	dorsal	nucleus,nucleolus,plasma membrane,integral component of plasma membrane,cell-cell junction,cell junction,intracellular membrane-bounded organelle	calcium ion binding	homophilic cell adhesion via plasma membrane adhesion molecules,cell-cell signaling,nervous system development
ventral / dorsal	P32418	P32418	-0.437852	0.437852	0.129882	15	-0.450794	0.450794	P32418	SLC8A1	Sodium/calcium exchanger 1	NAC1_HUMAN	19	-26.1767	0.738233	ventral	dorsal	nucleoplasm,mitochondrion,microtubule,plasma membrane,integral component of plasma membrane,intercalated disc,Z disc,T-tubule,sarcolemma,dendritic spine,dendritic shaft,postsynaptic membrane	calcium:sodium antiporter activity,calcium ion binding,protein binding,calmodulin binding,cytoskeletal protein binding,ankyrin binding,ion channel binding,ion antiporter activity involved in regulation of postsynaptic membrane potential	regulation of the force of heart contraction,regulation of heart rate,regulation of sodium ion transport,ion transport,cellular sodium ion homeostasis,muscle contraction,response to nutrient,response to glucose,regulation of cell communication by electrical coupling,positive regulation of fibroblast migration,regulation of cardiac muscle contraction by regulation of the release of sequestered cal…
ventral / dorsal	Q9C0H9	Q9C0H9	0.292805	0.292805	0.129882	35	0.224655	0.224655	Q9C0H9	SRCIN1	SRC kinase signaling inhibitor 1	SRCN1_HUMAN	35	22.5019	1.22502	ventral	dorsal	cytoplasm,postsynaptic density,actin cytoskeleton,lamellipodium,filopodium,axon,dendrite,neuronal cell body,synapse,postsynaptic membrane,focal adhesion	protein binding,protein kinase binding,protein domain specific binding	exocytosis,regulation of cell migration,substrate adhesion-dependent cell spreading,negative regulation of protein secretion,regulation of dendritic spine morphogenesis,positive regulation of protein tyrosine kinase activity,negative regulation of protein tyrosine kinase activity
ventral / dorsal	P40926	P40926	-0.0122229	0.0122229	0.134253	125	0.298524	0.298524	P40926	MDH2	Malate dehydrogenase, mitochondrial	MDHM_HUMAN	42	-0.84365	0.991564	ventral	dorsal	nucleus,mitochondrion,mitochondrial inner membrane,mitochondrial matrix,myelin sheath,extracellular exosome	RNA binding,L-malate dehydrogenase activity,protein self-association,malate dehydrogenase (NADP+) activity	gluconeogenesis,tricarboxylic acid cycle,oxaloacetate metabolic process,malate metabolic process,internal protein amino acid acetylation,NADH metabolic process,aerobic respiration
ventral / dorsal	Q05655	Q05655	-0.664264	0.664264	0.135342	5	-0.675733	0.675733	Q05655	PRKCD	Protein kinase C delta type	KPCD_HUMAN	12	-36.8989	0.631011	ventral	dorsal	extracellular region,nucleus,nucleoplasm,cytoplasm,endoplasmic reticulum,cytosol,plasma membrane,cell-cell junction,nuclear matrix,azurophil granule lumen,perinuclear region of cytoplasm,extracellular exosome	protein kinase activity,protein serine/threonine kinase activity,protein kinase C activity,calcium-independent protein kinase C activity,non-membrane spanning protein tyrosine kinase activity,protein binding,ATP binding,enzyme activator activity,enzyme binding,kinase binding,protein kinase binding,insulin receptor substrate binding,metal ion binding	stimulatory C-type lectin receptor signaling pathway,protein phosphorylation,apoptotic process,cell cycle,signal transduction,activation of phospholipase C activity,intrinsic apoptotic signaling pathway in response to oxidative stress,regulation of receptor activity,immunoglobulin mediated immune response,histone phosphorylation,peptidyl-serine phosphorylation,peptidyl-threonine phosphorylation,p…
ventral / dorsal	Q5T440	Q5T440	-0.215534	0.215534	0.135342	10	-0.251547	0.251547	Q5T440	IBA57	Putative transferase CAF17, mitochondrial	CAF17_HUMAN	8	-13.8773	0.861227	ventral	dorsal	mitochondrion,mitochondrial matrix	RNA binding,transferase activity	heme biosynthetic process,iron-sulfur cluster assembly
ventral / dorsal	O60256	O60256	0.204619	0.204619	0.135859	30	0.23121	0.23121	O60256	PRPSAP2	Phosphoribosyl pyrophosphate synthase-associated protein 2	KPRB_HUMAN	16	15.2382	1.15238	ventral	dorsal	ribose phosphate diphosphokinase complex,protein complex	magnesium ion binding,ribose phosphate diphosphokinase activity,enzyme inhibitor activity,protein binding	nucleobase-containing compound metabolic process,nucleoside metabolic process,nucleotide biosynthetic process,negative regulation of catalytic activity,bone development
ventral / dorsal	P78333	P78333	-0.48666	0.48666	0.143877	5	-0.493004	0.493004	P78333	GPC5	Glypican-5	GPC5_HUMAN	6	-28.6325	0.713675	ventral	dorsal	extracellular region,proteinaceous extracellular matrix,extracellular space,Golgi lumen,plasma membrane,integral component of plasma membrane,anchored component of membrane,lysosomal lumen	heparan sulfate proteoglycan binding	retinoid metabolic process,glycosaminoglycan biosynthetic process,glycosaminoglycan catabolic process,glycosaminoglycan metabolic process
ventral / dorsal	Q9UF11	Q9UF11	0.305677	0.305677	0.143877	25	0.312653	0.312653	Q9UF11	PLEKHB1	Pleckstrin homology domain-containing family B member 1	PKHB1_HUMAN	6	23.5998	1.236	ventral	dorsal	cytoplasm,integral component of membrane	signal transducer activity,protein binding	multicellular organism development,phototransduction,regulation of cell differentiation
ventral / dorsal	P53805	P53805	-0.284031	0.284031	0.143877	15	-0.316526	0.316526	P53805	RCAN1	Calcipressin-1	RCAN1_HUMAN	6	-17.8707	0.821293	ventral	dorsal	nucleus,cytoplasm	DNA binding,transcription factor activity, sequence-specific DNA binding,calcium-dependent protein serine/threonine phosphatase regulator activity	regulation of transcription, DNA-templated,signal transduction,central nervous system development,blood circulation,calcineurin-NFAT signaling cascade,regulation of catalytic activity,regulation of calcineurin-NFAT signaling cascade
ventral / dorsal	O00533	O00533	-0.241008	0.241008	0.143877	60	-0.230471	0.230471	O00533	CHL1	Neural cell adhesion molecule L1-like protein	NCHL1_HUMAN	46	-15.3846	0.846154	ventral	dorsal	proteinaceous extracellular matrix,plasma membrane,integral component of membrane,dendrite,apical part of cell,extracellular exosome	protease binding	neuron migration,cell adhesion,signal transduction,axon guidance,adult locomotory behavior,axon regeneration,exploration behavior,negative regulation of neuron apoptotic process,cognition
ventral / dorsal	Q8IXJ6	Q8IXJ6	0.234317	0.234317	0.143877	85	0.240159	0.240159	Q8IXJ6	SIRT2	NAD-dependent protein deacetylase sirtuin-2	SIR2_HUMAN	36	17.635	1.17635	ventral	dorsal	chromosome, telomeric region,nucleus,chromatin silencing complex,chromosome,nuclear heterochromatin,nucleolus,cytoplasm,mitochondrion,centrosome,centriole,spindle,cytosol,microtubule,plasma membrane,growth cone,midbody,paranodal junction,paranode region of axon,perikaryon,myelin sheath,lateral loop,Schmidt-Lanterman incisure,juxtaparanode region of axon,perinuclear region of cytoplasm,mitotic spi…	chromatin binding,histone deacetylase activity,protein binding,transcription factor binding,zinc ion binding,NAD-dependent histone deacetylase activity,protein deacetylase activity,NAD-dependent protein deacetylase activity,histone acetyltransferase binding,histone deacetylase binding,tubulin deacetylase activity,ubiquitin binding,NAD-dependent histone deacetylase activity (H4-K16 specific),beta-…	negative regulation of transcription from RNA polymerase II promoter,chromatin silencing at rDNA,chromatin silencing,chromatin silencing at telomere,transcription, DNA-templated,protein ADP-ribosylation,protein deacetylation,autophagy,regulation of exit from mitosis,negative regulation of cell proliferation,negative regulation of autophagy,negative regulation of peptidyl-threonine phosphorylation…
ventral / dorsal	P29218	P29218	0.128343	0.128343	0.143877	40	0.342485	0.342485	P29218	IMPA1	Inositol monophosphatase 1	IMPA1_HUMAN	19	9.30379	1.09304	ventral	dorsal	cytoplasm,cytosol,extracellular exosome	magnesium ion binding,protein binding,inositol monophosphate 1-phosphatase activity,manganese ion binding,lithium ion binding,identical protein binding,protein homodimerization activity,inositol monophosphate 3-phosphatase activity,inositol monophosphate 4-phosphatase activity,inositol monophosphate phosphatase activity	inositol metabolic process,inositol biosynthetic process,phosphatidylinositol biosynthetic process,phosphate-containing compound metabolic process,signal transduction,inositol phosphate metabolic process,phosphatidylinositol phosphorylation,inositol phosphate dephosphorylation
ventral / dorsal	O14531	O14531	-0.0951318	0.0951318	0.143877	90	-0.176904	0.176904	O14531	DPYSL4	Dihydropyrimidinase-related protein 4	DPYL4_HUMAN	32	-6.38133	0.936187	ventral	dorsal	cytosol	protein binding,hydrolase activity, acting on carbon-nitrogen (but not peptide) bonds,filamin binding	nervous system development,neuron death,neuron projection guidance
ventral / dorsal	P31942	P31942	0.218133	0.218133	0.146587	15	0.292494	0.292494	P31942	HNRNPH3	Heterogeneous nuclear ribonucleoprotein H3	HNRH3_HUMAN	4	16.3227	1.16323	ventral	dorsal	nucleus,nucleoplasm,spliceosomal complex	RNA binding,protein binding	mRNA splicing, via spliceosome,RNA processing,RNA splicing,epithelial cell differentiation
ventral / dorsal	O95757	O95757	0.193588	0.193588	0.146587	70	0.194632	0.194632	O95757	HSPA4L	Heat shock 70 kDa protein 4L	HS74L_HUMAN	38	14.3604	1.1436	ventral	dorsal	nucleus,cytoplasm,cytosol	ATP binding	protein folding,response to unfolded protein
ventral / dorsal	P38405	P38405	-0.575163	0.575163	0.158359	10	-0.610366	0.610366	P38405	GNAL	Guanine nucleotide-binding protein G(olf) subunit alpha	GNAL_HUMAN	12	-32.879	0.67121	ventral	dorsal	heterotrimeric G-protein complex,plasma membrane,extracellular exosome	G-protein coupled receptor binding,GTPase activity,signal transducer activity,GTP binding,G-protein beta/gamma-subunit complex binding,metal ion binding	signal transduction,adenylate cyclase-activating G-protein coupled receptor signaling pathway,activation of adenylate cyclase activity,adenylate cyclase-activating dopamine receptor signaling pathway,adenylate cyclase-inhibiting G-protein coupled receptor signaling pathway,sensory perception of smell
ventral / dorsal	P24530	P24530	-0.453209	0.453209	0.158359	10	-0.441702	0.441702	P24530	EDNRB	Endothelin B receptor	EDNRB_HUMAN	7	-26.9584	0.730416	ventral	dorsal	plasma membrane,integral component of plasma membrane,nuclear membrane,membrane raft	endothelin receptor activity,protein binding,peptide hormone binding,type 1 angiotensin receptor binding	negative regulation of transcription from RNA polymerase II promoter,neural crest cell migration,positive regulation of protein phosphorylation,regulation of pH,cell surface receptor signaling pathway,negative regulation of adenylate cyclase activity,phospholipase C-activating G-protein coupled receptor signaling pathway,positive regulation of cytosolic calcium ion concentration,nervous system de…
ventral / dorsal	P60520	P60520	0.363226	0.363226	0.158359	45	0.364084	0.364084	P60520	GABARAPL2	Gamma-aminobutyric acid receptor-associated protein-like 2	GBRL2_HUMAN	11	28.6299	1.2863	ventral	dorsal	Golgi membrane,autophagosome membrane,intracellular,cytoplasm,autophagosome,Golgi apparatus,cytosol,cytoplasmic vesicle	SNARE binding,protein binding,microtubule binding,ubiquitin protein ligase binding,beta-tubulin binding,GABA receptor binding,ATPase binding	autophagosome assembly,mitophagy,intra-Golgi vesicle-mediated transport,autophagy,cellular response to nitrogen starvation,protein transport,macroautophagy,positive regulation of ATPase activity,membrane organization,autophagosome maturation,negative regulation of proteasomal protein catabolic process
ventral / dorsal	P09669	P09669	0.0971401	0.0971401	0.158359	35	0.404328	0.404328	P09669	COX6C	Cytochrome c oxidase subunit 6C	COX6C_HUMAN	10	6.9651	1.06965	ventral	dorsal	mitochondrion,mitochondrial inner membrane,integral component of membrane	cytochrome-c oxidase activity	generation of precursor metabolites and energy,mitochondrial electron transport, cytochrome c to oxygen,hydrogen ion transmembrane transport
ventral / dorsal	P62995	P62995	0.521758	0.521758	0.16514	5	0.555717	0.555717	P62995	TRA2B	Transformer-2 protein homolog beta	TRA2B_HUMAN	4	43.5704	1.4357	ventral	dorsal	nucleus,nuclear inner membrane,nucleoplasm,spliceosomal complex,perinuclear region of cytoplasm	RNA binding,mRNA binding,protein binding,protein domain specific binding,pre-mRNA binding,identical protein binding,poly-purine tract binding	response to reactive oxygen species,RNA splicing, via transesterification reactions,regulation of alternative mRNA splicing, via spliceosome,mRNA splicing, via spliceosome,cerebral cortex regionalization,regulation of RNA splicing,negative regulation of mRNA splicing, via spliceosome,positive regulation of mRNA splicing, via spliceosome,protein oligomerization,cellular response to glucose stimulu…
ventral / dorsal	P10412	P10412	0.397179	0.397179	0.16514	40	0.58723	0.58723	P10412	HIST1H1E	Histone H1.4	H14_HUMAN	15	31.693	1.31693	ventral	dorsal	nuclear nucleosome,nucleus,nuclear heterochromatin,extracellular exosome	double-stranded DNA binding,RNA binding,calcium ion binding,protein binding,ATP binding,GTP binding,AMP binding,chromatin DNA binding,dATP binding,ADP binding	negative regulation of transcription from RNA polymerase II promoter,nucleosome assembly,nucleosome positioning,histone H3-K4 trimethylation,histone H3-K27 trimethylation
ventral / dorsal	P16152	P16152	0.187481	0.187481	0.16514	85	0.264336	0.264336	P16152	CBR1	Carbonyl reductase [NADPH] 1	CBR1_HUMAN	32	13.8774	1.13877	ventral	dorsal	cytosol,extracellular exosome,extracellular vesicle	carbonyl reductase (NADPH) activity,oxidoreductase activity, acting on NAD(P)H, quinone or similar compound as acceptor,15-hydroxyprostaglandin dehydrogenase (NADP+) activity,prostaglandin-E2 9-reductase activity	drug metabolic process,cyclooxygenase pathway,epithelial cell differentiation,vitamin K metabolic process,oxidation-reduction process
ventral / dorsal	Q8TDJ6	Q8TDJ6	-0.11348	0.11348	0.16514	50	-0.231283	0.231283	Q8TDJ6	DMXL2	DmX-like protein 2	DMXL2_HUMAN	76	-7.56443	0.924356	ventral	dorsal	extracellular space,synaptic vesicle,cell junction,synaptic vesicle membrane,RAVE complex	Rab GTPase binding	vacuolar acidification,vacuolar proton-transporting V-type ATPase complex assembly
ventral / dorsal	Q15286	Q15286	-0.293253	0.293253	0.166211	15	-0.281962	0.281962	Q15286	RAB35	Ras-related protein Rab-35	RAB35_HUMAN	9	-18.394	0.81606	ventral	dorsal	mitochondrion,cytosol,plasma membrane,clathrin-coated pit,endosome membrane,clathrin-coated vesicle membrane,cell projection membrane,melanosome,intercellular bridge,clathrin-coated endocytic vesicle,recycling endosome membrane,extracellular exosome	GTPase activity,protein binding,GTP binding,phosphatidylinositol-4,5-bisphosphate binding,GDP binding	cytokinesis,protein localization,protein transport,endosomal transport,antigen processing and presentation,neuron projection development,endocytic recycling,protein localization to endosome,plasma membrane to endosome transport,membrane organization,cellular response to nerve growth factor stimulus
ventral / dorsal	Q16143	Q16143	0.591018	0.591018	0.169074	15	0.77505	0.77505	Q16143	SNCB	Beta-synuclein	SYUB_HUMAN	4	50.631	1.50631	ventral	dorsal	mitochondrion,cytosol,inclusion body,synapse	phospholipase inhibitor activity,calcium ion binding,transition metal ion binding,cuprous ion binding	chemical synaptic transmission,response to metal ion,dopamine metabolic process,negative regulation of catalytic activity,negative regulation of neuron apoptotic process,synapse organization
ventral / dorsal	P84095	P84095	0.448372	0.448372	0.169074	20	0.466703	0.466703	P84095	RHOG	Rho-related GTP-binding protein RhoG	RHOG_HUMAN	11	36.4499	1.3645	ventral	dorsal	endoplasmic reticulum membrane,cytosol,plasma membrane,focal adhesion,secretory granule membrane,extracellular exosome	GTPase activity,protein binding,GTP binding	Rho protein signal transduction,positive regulation of cell proliferation,Rac protein signal transduction,actin cytoskeleton organization,platelet activation,neutrophil degranulation,positive regulation of transcription, DNA-templated,regulation of small GTPase mediated signal transduction,cell chemotaxis,positive regulation of establishment of protein localization to plasma membrane,activation o…
ventral / dorsal	P63241	P63241	0.241403	0.241403	0.169074	40	0.325296	0.325296	P63241	EIF5A	Eukaryotic translation initiation factor 5A-1	IF5A1_HUMAN	10	18.2142	1.18214	ventral	dorsal	nucleus,annulate lamellae,nuclear pore,cytoplasm,endoplasmic reticulum membrane,cytosol,membrane,dendrite,neuronal cell body,host cell,extracellular exosome	RNA binding,translation elongation factor activity,protein binding,U6 snRNA binding,ribosome binding,protein N-terminus binding	mRNA export from nucleus,translational frameshifting,protein export from nucleus,nucleocytoplasmic transport,apoptotic process,positive regulation of cytosolic calcium ion concentration,aging,positive regulation of cell proliferation,peptidyl-lysine modification to peptidyl-hypusine,positive regulation of cardiac muscle cell apoptotic process,negative regulation of apoptotic process,positive regu…
ventral / dorsal	P52758	P52758	0.222584	0.222584	0.169074	20	0.607959	0.607959	P52758	HRSP12	Ribonuclease UK114	UK114_HUMAN	16	16.6822	1.16682	ventral	dorsal	nucleus,cytoplasm,mitochondrial matrix,peroxisome,cytosol,extracellular exosome	RNA binding,endoribonuclease activity, producing 3'-phosphomonoesters,deaminase activity,long-chain fatty acid binding,protein homodimerization activity,transition metal ion binding,platinum binding,xenon atom binding	kidney development,brain development,negative regulation of translation,lung development,response to lipid,negative regulation of epithelial cell proliferation,G1 to G0 transition,RNA phosphodiester bond hydrolysis, endonucleolytic,organonitrogen compound catabolic process,response to salt
ventral / dorsal	P35237	P35237	0.156294	0.156294	0.169074	30	0.363137	0.363137	P35237	SERPINB6	Serpin B6	SPB6_HUMAN	24	11.4421	1.11442	ventral	dorsal	extracellular space,cytoplasm,cytosol,plasma membrane,secretory granule membrane,protein complex,extracellular exosome,tertiary granule membrane,ficolin-1-rich granule membrane,nucleus	protease binding,serine-type endopeptidase inhibitor activity	sensory perception of sound,negative regulation of endopeptidase activity,neutrophil degranulation,cellular response to osmotic stress
ventral / dorsal	O75746	O75746	-0.062253	0.062253	0.169074	90	-0.210516	0.210516	O75746	SLC25A12	Calcium-binding mitochondrial carrier protein Aralar1	CMC1_HUMAN	37	-4.22327	0.957767	ventral	dorsal	mitochondrion,mitochondrial inner membrane,integral component of membrane,myelin sheath	L-glutamate transmembrane transporter activity,calcium ion binding,acidic amino acid transmembrane transporter activity,L-aspartate transmembrane transporter activity	gluconeogenesis,aspartate transport,L-glutamate transport,malate-aspartate shuttle,response to calcium ion,L-glutamate transmembrane transport,L-aspartate transmembrane transport
ventral / dorsal	Q9NSD9	Q9NSD9	0.0474768	0.0474768	0.171567	60	0.233637	0.233637	Q9NSD9	FARSB	Phenylalanine--tRNA ligase beta subunit	SYFB_HUMAN	24	3.34559	1.03346	ventral	dorsal	cytoplasm,cytosol,phenylalanine-tRNA ligase complex,membrane	magnesium ion binding,RNA binding,phenylalanine-tRNA ligase activity,protein binding,ATP binding	translation,tRNA aminoacylation for protein translation,phenylalanyl-tRNA aminoacylation,protein heterotetramerization
ventral / dorsal	P08779	P08779	1.51613	1.51613	0.172331	15	1.6198	1.6198	P08779	KRT16	Keratin, type I cytoskeletal 16	K1C16_HUMAN	16	186.022	2.86022	ventral	dorsal	nucleus,cytosol,cytoskeleton,intermediate filament,extracellular exosome	structural constituent of cytoskeleton,protein binding	morphogenesis of an epithelium,inflammatory response,cytoskeleton organization,aging,cell proliferation,epidermis development,keratinocyte differentiation,negative regulation of cell migration,keratinization,hair cycle,innate immune response,intermediate filament cytoskeleton organization,keratinocyte migration,establishment of skin barrier,cornification
ventral / dorsal	O15020	O15020	0.232248	0.232248	0.174483	55	0.194551	0.194551	O15020	SPTBN2	Spectrin beta chain, non-erythrocytic 2	SPTN2_HUMAN	91	17.4664	1.17466	ventral	dorsal	extracellular space,cytosol,spectrin,apical plasma membrane,cell junction,neuronal cell body	actin binding,Ras guanyl-nucleotide exchange factor activity,structural constituent of cytoskeleton,phospholipid binding,cadherin binding	MAPK cascade,ER to Golgi vesicle-mediated transport,cytoskeleton organization,axon guidance,synapse assembly,vesicle-mediated transport,antigen processing and presentation of exogenous peptide antigen via MHC class II,cerebellar Purkinje cell layer morphogenesis,adult behavior,multicellular organism growth,positive regulation of GTPase activity,actin filament capping
ventral / dorsal	P07900	P07900	-0.0100512	0.0100512	0.185005	140	0.190613	0.190613	P07900	HSP90AA1	Heat shock protein HSP 90-alpha	HS90A_HUMAN	47	-0.694273	0.993057	ventral	dorsal	extracellular region,nucleus,nucleoplasm,cytoplasm,cytosol,plasma membrane,membrane,ruffle membrane,secretory granule lumen,melanosome,lysosomal lumen,myelin sheath,protein complex,extracellular exosome,endocytic vesicle lumen,ficolin-1-rich granule lumen	nucleotide binding,RNA binding,protein tyrosine kinase activity,protein binding,ATP binding,ATPase activity,MHC class II protein complex binding,nitric-oxide synthase regulator activity,TPR domain binding,identical protein binding,protein homodimerization activity,histone deacetylase binding,GTPase binding,unfolded protein binding,DNA polymerase binding,disordered domain specific binding,protein …	G2/M transition of mitotic cell cycle,mitochondrial transport,receptor-mediated endocytosis,response to unfolded protein,telomere maintenance via telomerase,signal transduction,response to heat,response to cold,peptidyl-tyrosine phosphorylation,regulation of protein ubiquitination,Fc-gamma receptor signaling pathway involved in phagocytosis,ERBB2 signaling pathway,protein refolding,regulation of …
ventral / dorsal	Q15365	Q15365	0.345767	0.345767	0.190026	15	0.371696	0.371696	Q15365	PCBP1	Poly(rC)-binding protein 1	PCBP1_HUMAN	12	27.0826	1.27083	ventral	dorsal	cytoplasmic mRNA processing body,nucleoplasm,cytoplasm,cytosol,membrane,nuclear speck,extracellular exosome	RNA polymerase II transcription factor activity, sequence-specific DNA binding,single-stranded DNA binding,RNA binding,mRNA binding,protein binding,cadherin binding,sequence-specific single stranded DNA binding	mRNA splicing, via spliceosome,RNA metabolic process,viral RNA genome replication,positive regulation of transcription from RNA polymerase II promoter
ventral / dorsal	P43146	P43146	-0.388028	0.388028	0.192462	15	-0.550772	0.550772	P43146	DCC	Netrin receptor DCC	DCC_HUMAN	23	-23.5826	0.764174	ventral	dorsal	cytosol,plasma membrane,integral component of membrane,axon	transmembrane signaling receptor activity,netrin receptor activity,protein binding	neuron migration,apoptotic process,axonogenesis,axon guidance,negative regulation of neuron projection development,spinal cord ventral commissure morphogenesis,dorsal/ventral axon guidance,anterior/posterior axon guidance,netrin-activated signaling pathway,negative regulation of collateral sprouting,extrinsic apoptotic signaling pathway in absence of ligand,regulation of neuron death,negative reg…
ventral / dorsal	P06576	P06576	-0.146757	0.146757	0.192462	250	-0.17342	0.17342	P06576	ATP5B	ATP synthase subunit beta, mitochondrial	ATPB_HUMAN	46	-9.67214	0.903279	ventral	dorsal	nucleus,mitochondrion,mitochondrial proton-transporting ATP synthase complex,mitochondrial proton-transporting ATP synthase, catalytic core,mitochondrial matrix,plasma membrane,cell surface,membrane,extracellular matrix,mitochondrial membrane,mitochondrial nucleoid,myelin sheath,proton-transporting ATP synthase complex,extracellular exosome	transporter activity,protein binding,ATP binding,transmembrane transporter activity,MHC class I protein binding,angiostatin binding,proton-transporting ATP synthase activity, rotational mechanism,proton-transporting ATPase activity, rotational mechanism,ATPase activity	angiogenesis,osteoblast differentiation,generation of precursor metabolites and energy,lipid metabolic process,ATP biosynthetic process,negative regulation of cell adhesion involved in substrate-bound cell migration,mitochondrion organization,proton transport,cristae formation,mitochondrial ATP synthesis coupled proton transport,positive regulation of blood vessel endothelial cell migration,regul…
ventral / dorsal	Q96NW4	Q96NW4	4.48125	4.48125	0.194174	5	3.84352	3.84352	Q96NW4	ANKRD27	Ankyrin repeat domain-containing protein 27	ANR27_HUMAN	3	2133.53	22.3353	ventral	dorsal	lysosome,early endosome,late endosome,cytosol,plasma membrane,membrane,transport vesicle,cytoplasmic vesicle membrane,melanosome,neuron projection,tubular endosome	SNARE binding,guanyl-nucleotide exchange factor activity,GTPase activator activity,protein binding,Rab guanyl-nucleotide exchange factor activity,Rab GTPase binding	protein transport,negative regulation of SNARE complex assembly,endosome to melanosome transport,positive regulation of GTPase activity,early endosome to late endosome transport,neuron projection morphogenesis,positive regulation of dendrite morphogenesis,membrane organization,retrograde transport, endosome to plasma membrane
ventral / dorsal	P56381	P56381	0.62758	0.62758	0.194174	5	0.737905	0.737905	P56381	ATP5E	ATP synthase subunit epsilon, mitochondrial	ATP5E_HUMAN	4	54.4972	1.54497	ventral	dorsal	mitochondrial proton-transporting ATP synthase complex, catalytic core F(1),mitochondrial proton-transporting ATP synthase complex,mitochondrial matrix	transmembrane transporter activity,proton-transporting ATP synthase activity, rotational mechanism,ATPase activity	ATP biosynthetic process,cristae formation,mitochondrial ATP synthesis coupled proton transport,Requires Ontology
ventral / dorsal	Q9NY72	Q9NY72	-0.336451	0.336451	0.194174	25	-0.34759	0.34759	Q9NY72	SCN3B	Sodium channel subunit beta-3	SCN3B_HUMAN	7	-20.8013	0.791987	ventral	dorsal	voltage-gated sodium channel complex,plasma membrane,integral component of membrane,Z disc	voltage-gated sodium channel activity,sodium channel regulator activity,ion channel binding,voltage-gated sodium channel activity involved in cardiac muscle cell action potential	sodium ion transport,nervous system development,positive regulation of heart rate,positive regulation of sodium ion transport,sensory perception of pain,sodium ion transmembrane transport,membrane depolarization,cardiac muscle contraction,regulation of postsynaptic membrane potential,regulation of atrial cardiac muscle cell membrane depolarization,regulation of ventricular cardiac muscle cell mem…
ventral / dorsal	Q16181	Q16181	-0.0640067	0.0640067	0.194174	85	0.285321	0.285321	Q16181	2007-09-01	Septin-7	SEPT7_HUMAN	38	-4.33963	0.956604	ventral	dorsal	condensed chromosome kinetochore,stress fiber,nucleus,spindle,cytosol,axoneme,midbody,septin complex,cleavage furrow,extracellular exosome,sperm annulus,Requires Ontology,apical plasma membrane	structural molecule activity,protein binding,GTP binding,identical protein binding,cadherin binding	cytokinesis,spermatogenesis,regulation of embryonic cell shape,cell differentiation,protein heterooligomerization,cilium morphogenesis,positive regulation of nonmotile primary cilium assembly
ventral / dorsal	P99999	P99999	0.0222877	0.0222877	0.194174	50	0.413094	0.413094	P99999	CYCS	Cytochrome c	CYC_HUMAN	20	1.55686	1.01557	ventral	dorsal	protein phosphatase type 2A complex,nucleus,mitochondrion,mitochondrial inner membrane,mitochondrial intermembrane space,cytosol,respiratory chain	protein binding,heme binding,electron transporter, transferring electrons from CoQH2-cytochrome c reductase complex and cytochrome c oxidase complex activity,metal ion binding,protein serine/threonine phosphatase activity	mitochondrial electron transport, ubiquinol to cytochrome c,mitochondrial electron transport, cytochrome c to oxygen,protein dephosphorylation,mitochondrion organization,activation of cysteine-type endopeptidase activity involved in apoptotic process by cytochrome c,cellular response to oxidative stress,cellular respiration,intrinsic apoptotic signaling pathway
ventral / dorsal	Q8N8R5	Q8N8R5	0.507845	0.507845	0.196721	5	0.596782	0.596782	Q8N8R5	C2orf69	UPF0565 protein C2orf69	CB069_HUMAN	5	42.1925	1.42192	ventral	dorsal	extracellular region
ventral / dorsal	P14174	P14174	0.424019	0.424019	0.196721	20	0.820881	0.820881	P14174	MIF	Macrophage migration inhibitory factor	MIF_HUMAN	9	34.166	1.34166	ventral	dorsal	extracellular region,nucleoplasm,cytosol,cell surface,vesicle,secretory granule lumen,myelin sheath,extracellular exosome,ficolin-1-rich granule lumen	dopachrome isomerase activity,receptor binding,cytokine activity,cytokine receptor binding,protein binding,chemoattractant activity,phenylpyruvate tautomerase activity	prostaglandin biosynthetic process,negative regulation of mature B cell apoptotic process,inflammatory response,cell surface receptor signaling pathway,cell aging,cell proliferation,negative regulation of gene expression,positive regulation of protein kinase A signaling,carboxylic acid metabolic process,DNA damage response, signal transduction by p53 class mediator,positive regulation of B cell p…
ventral / dorsal	Q13332	Q13332	-0.217256	0.217256	0.200938	25	-0.271943	0.271943	Q13332	PTPRS	Receptor-type tyrosine-protein phosphatase S	PTPRS_HUMAN	22	-13.98	0.8602	ventral	dorsal	plasma membrane,integral component of plasma membrane,cell junction,integral component of synaptic vesicle membrane,axon,perikaryon,extracellular exosome,integral component of postsynaptic density membrane	phosphoprotein phosphatase activity,protein tyrosine phosphatase activity,protein binding,heparin binding,chondroitin sulfate binding,heparan sulfate proteoglycan binding	protein dephosphorylation,cell adhesion,negative regulation of neuron projection development,spinal cord development,cerebellum development,hippocampus development,cerebral cortex development,corpus callosum development,negative regulation of axon extension,negative regulation of interferon-alpha production,negative regulation of interferon-beta production,negative regulation of toll-like recepto…
ventral / dorsal	Q13885	Q13885	0.185919	0.185919	0.207418	90	0.388164	0.388164	Q13885	TUBB2A	Tubulin beta-2A chain	TBB2A_HUMAN	14	13.7541	1.13754	ventral	dorsal	nucleus,cytoplasm,microtubule,microtubule cytoskeleton,extracellular exosome,extracellular vesicle	GTPase activity,structural constituent of cytoskeleton,protein binding,GTP binding	cytoskeleton organization,microtubule-based process
ventral / dorsal	P08246	P08246	-0.461608	0.461608	0.20931	5	-0.481089	0.481089	P08246	ELANE	Neutrophil elastase	ELNE_HUMAN	3	-27.3824	0.726176	ventral	dorsal	extracellular region,extracellular space,cytoplasm,cell surface,transcriptional repressor complex,secretory granule,azurophil granule lumen,specific granule lumen,extracellular exosome	RNA polymerase II transcription corepressor activity,protease binding,endopeptidase activity,serine-type endopeptidase activity,protein binding,heparin binding,peptidase activity,cytokine binding	negative regulation of transcription from RNA polymerase II promoter,response to yeast,acute inflammatory response to antigenic stimulus,leukocyte migration involved in inflammatory response,biosynthetic process of antibacterial peptides active against Gram-negative bacteria,proteolysis,cellular calcium ion homeostasis,phagocytosis,response to UV,antimicrobial humoral response,extracellular matri…
ventral / dorsal	Q9Y6K8	Q9Y6K8	0.254671	0.254671	0.20931	5	0.271859	0.271859	Q9Y6K8	AK5	Adenylate kinase isoenzyme 5	KAD5_HUMAN	11	19.3063	1.19306	ventral	dorsal	microtubule organizing center,cytosol	adenylate kinase activity,nucleoside diphosphate kinase activity,ATP binding,nucleoside kinase activity	nucleoside diphosphate phosphorylation,ADP biosynthetic process,dADP biosynthetic process,nucleoside triphosphate biosynthetic process,pyrimidine ribonucleotide biosynthetic process,nucleobase-containing small molecule interconversion,ATP metabolic process
ventral / dorsal	Q07954	Q07954	-0.224495	0.224495	0.20931	60	-0.158917	0.158917	Q07954	LRP1	Prolow-density lipoprotein receptor-related protein 1	LRP1_HUMAN	78	-14.4105	0.855895	ventral	dorsal	nucleolus,lysosomal membrane,early endosome,cytosol,plasma membrane,integral component of plasma membrane,clathrin-coated pit,focal adhesion,membrane,basolateral plasma membrane,clathrin-coated vesicle,dendrite,endocytic vesicle membrane,neuronal cell body,receptor complex,plasma membrane protein complex	protease binding,RNA binding,receptor activity,low-density lipoprotein receptor activity,scavenger receptor activity,calcium ion binding,protein binding,alpha-2 macroglobulin receptor activity,apolipoprotein receptor activity,clathrin heavy chain binding,protein complex binding,apolipoprotein binding,lipoprotein transporter activity,heparan sulfate proteoglycan binding,lipoprotein particle recept…	retinoid metabolic process,astrocyte activation involved in immune response,lipid metabolic process,receptor-mediated endocytosis,protein kinase C-activating G-protein coupled receptor signaling pathway,aging,cell proliferation,regulation of extracellular matrix disassembly,positive regulation of cholesterol efflux,negative regulation of neuron projection development,negative regulation of smooth…
ventral / dorsal	Q92499	Q92499	0.18544	0.18544	0.210868	30	0.330516	0.330516	Q92499	DDX1	ATP-dependent RNA helicase DDX1	DDX1_HUMAN	39	13.7164	1.13716	ventral	dorsal	nucleus,nucleoplasm,nucleolus,cytoplasm,cytosol,cytoplasmic stress granule,membrane,intracellular ribonucleoprotein complex,cleavage body,tRNA-splicing ligase complex	DNA binding,chromatin binding,transcription cofactor activity,RNA binding,RNA helicase activity,double-stranded RNA binding,ATP-dependent RNA helicase activity,nuclease activity,exonuclease activity,protein binding,ATP binding,ATP-dependent helicase activity,poly(A) binding,DNA/RNA helicase activity	spliceosomal complex assembly,double-strand break repair,transcription, DNA-templated,regulation of transcription, DNA-templated,tRNA splicing, via endonucleolytic cleavage and ligation,regulation of translational initiation,multicellular organism development,response to virus,RNA secondary structure unwinding,DNA duplex unwinding,response to exogenous dsRNA,nucleic acid phosphodiester bond hydro…
ventral / dorsal	P43304	P43304	-0.151209	0.151209	0.214491	90	-0.188219	0.188219	P43304	GPD2	Glycerol-3-phosphate dehydrogenase, mitochondrial	GPDM_HUMAN	52	-9.95044	0.900496	ventral	dorsal	mitochondrial inner membrane,glycerol-3-phosphate dehydrogenase complex	glycerol-3-phosphate dehydrogenase activity,calcium ion binding,sn-glycerol-3-phosphate:ubiquinone-8 oxidoreductase activity	glycerol-3-phosphate metabolic process,gluconeogenesis,triglyceride catabolic process,glycerol catabolic process,multicellular organism growth,camera-type eye development,oxidation-reduction process
ventral / dorsal	P01213	P01213	-0.573105	0.573105	0.219178	15	-0.444614	0.444614	P01213	PDYN	Proenkephalin-B	PDYN_HUMAN	3	-32.7832	0.672168	ventral	dorsal	extracellular region,plasma membrane,dendrite,neuronal cell body,axon terminus	opioid peptide activity,neuropeptide hormone activity,opioid receptor binding	neuropeptide signaling pathway,chemical synaptic transmission,sensory perception
ventral / dorsal	P00568	P00568	0.0760614	0.0760614	0.224887	50	0.251514	0.251514	P00568	AK1	Adenylate kinase isoenzyme 1	KAD1_HUMAN	14	5.41363	1.05414	ventral	dorsal	cytosol,extracellular exosome	adenylate kinase activity,nucleoside diphosphate kinase activity,ATP binding	nucleoside diphosphate phosphorylation,nucleoside triphosphate biosynthetic process,nucleobase-containing small molecule interconversion,ATP metabolic process
ventral / dorsal	Q9BTM1	Q9BTM1	0.467891	0.467891	0.226915	25	0.863606	0.863606	Q9BTM1	H2AFJ	Histone H2A.J	H2AJ_HUMAN	11	38.3086	1.38309	ventral	dorsal	nucleosome,nuclear chromatin,extracellular exosome	molecular_function,DNA binding,protein heterodimerization activity	chromatin silencing,biological_process
ventral / dorsal	Q01433	Q01433	-0.233013	0.233013	0.232668	75	-0.182305	0.182305	Q01433	AMPD2	AMP deaminase 2	AMPD2_HUMAN	29	-14.9144	0.850856	ventral	dorsal	cellular_component,cytosol	AMP deaminase activity,protein binding,metal ion binding	IMP biosynthetic process,IMP salvage,purine-containing compound salvage,cyclic purine nucleotide metabolic process,energy homeostasis
ventral / dorsal	O43488	O43488	0.388816	0.388816	0.235934	15	0.449488	0.449488	O43488	AKR7A2	Aflatoxin B1 aldehyde reductase member 2	ARK72_HUMAN	13	30.9319	1.30932	ventral	dorsal	Golgi apparatus,cytosol,extracellular exosome	alditol:NADP+ 1-oxidoreductase activity,aldo-keto reductase (NADP) activity,protein binding,electron carrier activity,phenanthrene-9,10-epoxide hydrolase activity	carbohydrate metabolic process,cellular aldehyde metabolic process,xenobiotic metabolic process,daunorubicin metabolic process,doxorubicin metabolic process,oxidation-reduction process
ventral / dorsal	P09874	P09874	0.140131	0.140131	0.235934	20	0.249123	0.249123	P09874	PARP1	Poly [ADP-ribose] polymerase 1	PARP1_HUMAN	36	10.2005	1.10201	ventral	dorsal	nuclear chromosome, telomeric region,nucleus,nuclear envelope,nucleoplasm,transcription factor complex,nucleolus,mitochondrion,membrane,protein-DNA complex,protein complex	RNA polymerase II regulatory region sequence-specific DNA binding,transcriptional activator activity, RNA polymerase II transcription regulatory region sequence-specific binding,DNA binding,RNA binding,DNA ligase (ATP) activity,NAD+ ADP-ribosyltransferase activity,protein binding,transcription factor binding,zinc ion binding,enzyme binding,protein kinase binding,estrogen receptor binding,identica…	negative regulation of transcription from RNA polymerase II promoter,nucleotide-excision repair, DNA damage recognition,nucleotide-excision repair, DNA duplex unwinding,telomere maintenance,double-strand break repair via homologous recombination,lagging strand elongation,DNA repair,nucleotide-excision repair, preincision complex stabilization,nucleotide-excision repair, preincision complex assemb…
ventral / dorsal	Q7Z6L0	Q7Z6L0	-0.36755	0.36755	0.236207	15	-0.418248	0.418248	Q7Z6L0	PRRT2	Proline-rich transmembrane protein 2	PRRT2_HUMAN	11	-22.4903	0.775097	ventral	dorsal	plasma membrane,membrane,integral component of membrane,cell junction,synapse		response to biotic stimulus,neuromuscular process controlling posture
ventral / dorsal	Q9H4G0	Q9H4G0	-0.228553	0.228553	0.236207	160	-0.163126	0.163126	Q9H4G0	EPB41L1	Band 4.1-like protein 1	E41L1_HUMAN	45	-14.6509	0.853491	ventral	dorsal	cytosol,cytoskeleton,plasma membrane	actin binding,structural constituent of cytoskeleton,protein binding,cadherin binding	cortical actin cytoskeleton organization,actomyosin structure organization
ventral / dorsal	P16949	P16949	0.578957	0.578957	0.237818	15	0.869886	0.869886	P16949	STMN1	Stathmin	STMN1_HUMAN	5	49.3769	1.49377	ventral	dorsal	intracellular,cytoplasm,cytosol,microtubule,membrane,neuron projection,extracellular exosome	signal transducer activity,protein binding,tubulin binding	mitotic cytokinesis,microtubule depolymerization,mitotic spindle organization,signal transduction,axonogenesis,brain development,response to virus,regulation of microtubule polymerization or depolymerization,negative regulation of microtubule polymerization,neuron projection development,negative regulation of Rho protein signal transduction,intracellular signal transduction,hepatocyte growth fact…
ventral / dorsal	P22676	P22676	0.42476	0.42476	0.243984	15	0.543956	0.543956	P22676	CALB2	Calretinin	CALB2_HUMAN	30	34.2349	1.34235	ventral	dorsal	nucleus,cytosol,gap junction,neuron projection,terminal bouton,synapse	calcium ion binding	regulation of cytosolic calcium ion concentration
ventral / dorsal	P22061	P22061	-0.0347067	0.0347067	0.243984	75	0.2652	0.2652	P22061	PCMT1	Protein-L-isoaspartate(D-aspartate) O-methyltransferase	PIMT_HUMAN	22	-2.37698	0.97623	ventral	dorsal	cytoplasm,cytosol,extracellular exosome,extracellular vesicle	protein-L-isoaspartate (D-aspartate) O-methyltransferase activity,protein binding,cadherin binding	protein methylation,protein repair
ventral / dorsal	P11021	P11021	0.000481845	0.000481845	0.243984	145	-0.142177	0.142177	P11021	HSPA5	78 kDa glucose-regulated protein	GRP78_HUMAN	47	0.0334045	1.00033	ventral	dorsal	nucleus,mitochondrion,endoplasmic reticulum,endoplasmic reticulum lumen,endoplasmic reticulum membrane,smooth endoplasmic reticulum,endoplasmic reticulum-Golgi intermediate compartment,plasma membrane,focal adhesion,cell surface,membrane,integral component of endoplasmic reticulum membrane,midbody,extracellular matrix,endoplasmic reticulum chaperone complex,melanosome,myelin sheath,protein comple…	glycoprotein binding,calcium ion binding,protein binding,ATP binding,ATPase activity,enzyme binding,protein domain specific binding,ubiquitin protein ligase binding,ribosome binding,cadherin binding,unfolded protein binding,chaperone binding,misfolded protein binding	ER overload response,activation of signaling protein activity involved in unfolded protein response,response to radiation,positive regulation of neuron projection development,cerebellum structural organization,cerebellar Purkinje cell layer development,substantia nigra development,neuron differentiation,positive regulation of cell migration,ER-associated ubiquitin-dependent protein catabolic proc…
ventral / dorsal	O00468	O00468	-0.121992	0.121992	0.248103	55	-0.155644	0.155644	O00468	AGRN	Agrin	AGRIN_HUMAN	38	-8.10822	0.918918	ventral	dorsal	extracellular region,basal lamina,Golgi lumen,cytosol,plasma membrane,integral component of membrane,cell junction,extracellular matrix,lysosomal lumen,synapse,extracellular exosome	dystroglycan binding,structural constituent of cytoskeleton,calcium ion binding,protein binding,sialic acid binding,chondroitin sulfate binding,laminin binding,heparan sulfate proteoglycan binding	retinoid metabolic process,glycosaminoglycan biosynthetic process,glycosaminoglycan catabolic process,cytoskeleton organization,signal transduction,G-protein coupled acetylcholine receptor signaling pathway,extracellular matrix organization,glycosaminoglycan metabolic process,receptor clustering,positive regulation of GTPase activity,clustering of voltage-gated sodium channels,positive regulation…
ventral / dorsal	P54652	P54652	0.0753246	0.0753246	0.249007	80	0.119312	0.119312	P54652	HSPA2	Heat shock-related 70 kDa protein 2	HSP72_HUMAN	40	5.35981	1.0536	ventral	dorsal	nucleus,cytosol,membrane,CatSper complex,extracellular exosome,blood microparticle,meiotic spindle	protein binding,ATP binding,enzyme binding,unfolded protein binding,disordered domain specific binding	response to unfolded protein,male meiosis,spermatogenesis,spermatid development,response to heat,response to cold,protein refolding,negative regulation of inclusion body assembly
ventral / dorsal	Q8IYQ7	Q8IYQ7	-0.432221	0.432221	0.249064	5	-0.449504	0.449504	Q8IYQ7	THNSL1	Threonine synthase-like 1	THNS1_HUMAN	8	-25.888	0.74112	ventral	dorsal	cellular_component	molecular_function	biological_process
ventral / dorsal	P62805	P62805	0.453376	0.453376	0.249772	60	0.44014	0.44014	P62805	HIST1H4A	Histone H4	H4_HUMAN	13	36.9241	1.36924	ventral	dorsal	nuclear chromosome,nuclear chromosome, telomeric region,nucleosome,nuclear nucleosome,extracellular region,nucleus,nucleoplasm,membrane,extracellular matrix,protein complex,extracellular exosome	DNA binding,RNA binding,protein binding,protein domain specific binding,histone binding,protein heterodimerization activity	chromatin silencing at rDNA,double-strand break repair via nonhomologous end joining,nucleosome assembly,DNA replication-dependent nucleosome assembly,DNA replication-independent nucleosome assembly,DNA-templated transcription, initiation,telomere capping,telomere organization,CENP-A containing nucleosome assembly,cellular protein metabolic process,negative regulation of megakaryocyte differentia…
ventral / dorsal	O14617	O14617	-0.393575	0.393575	0.249772	25	-0.257029	0.257029	O14617	AP3D1	AP-3 complex subunit delta-1	AP3D1_HUMAN	40	-23.8759	0.761241	ventral	dorsal	Golgi membrane,lysosomal membrane,Golgi apparatus,plasma membrane,endosome membrane,membrane,AP-3 adaptor complex,terminal bouton,presynaptic endosome,axon cytoplasm	transporter activity	eye pigment biosynthetic process,intracellular protein transport,anterograde axonal transport,synaptic vesicle budding from endosome,melanosome organization,endosome to melanosome transport,antigen processing and presentation, exogenous lipid antigen via MHC class Ib,anterograde synaptic vesicle transport,synaptic vesicle membrane organization,positive regulation of NK T cell differentiation,regu…
ventral / dorsal	P54709	P54709	0.22018	0.22018	0.249772	15	0.364998	0.364998	P54709	ATP1B3	Sodium/potassium-transporting ATPase subunit beta-3	AT1B3_HUMAN	10	16.4879	1.16488	ventral	dorsal	plasma membrane,sodium:potassium-exchanging ATPase complex,caveola,melanosome,extracellular exosome	ATPase activator activity,sodium:potassium-exchanging ATPase activity,ATPase binding	transport,cellular sodium ion homeostasis,potassium ion import,establishment or maintenance of transmembrane electrochemical gradient,cellular potassium ion homeostasis,positive regulation of ATPase activity,ion transmembrane transport,sodium ion export from cell,protein stabilization,leukocyte migration,protein localization to plasma membrane,membrane repolarization,ATP hydrolysis coupled transm…
ventral / dorsal	P01876	P01876	0.563793	0.563793	0.253695	20	0.614471	0.614471	P01876	IGHA1	Immunoglobulin heavy constant alpha 1	IGHA1_HUMAN	8	47.8151	1.47815	ventral	dorsal	extracellular region,extracellular space,external side of plasma membrane,extracellular exosome,monomeric IgA immunoglobulin complex,secretory IgA immunoglobulin complex,secretory dimeric IgA immunoglobulin complex,blood microparticle	antigen binding,immunoglobulin receptor binding	retina homeostasis,glomerular filtration,receptor-mediated endocytosis,phagocytosis, recognition,phagocytosis, engulfment,immune response,complement activation, classical pathway,protein-chromophore linkage,antibacterial humoral response,innate immune response,B cell receptor signaling pathway,positive regulation of B cell activation,leukocyte migration,positive regulation of respiratory burst
ventral / dorsal	Q9H0R8	Q9H0R8	0.385462	0.385462	0.253695	10	0.398432	0.398432	Q9H0R8	GABARAPL1	Gamma-aminobutyric acid receptor-associated protein-like 1	GBRL1_HUMAN	7	30.6278	1.30628	ventral	dorsal	autophagosome membrane,intracellular,autophagosome,endoplasmic reticulum,Golgi apparatus,cytosol,microtubule,cytoplasmic vesicle membrane,dendrite membrane,dendrite cytoplasm,cell body,mitochondrion	protein binding,Tat protein binding,ubiquitin protein ligase binding,beta-tubulin binding,GABA receptor binding	autophagosome assembly,mitophagy,cellular response to nitrogen starvation,macroautophagy,autophagosome maturation
ventral / dorsal	P68871	P68871	0.345146	0.345146	0.254804	70	0.443272	0.443272	P68871	HBB	Hemoglobin subunit beta	HBB_HUMAN	28	27.0279	1.27028	ventral	dorsal	extracellular region,extracellular space,cytosol,hemoglobin complex,haptoglobin-hemoglobin complex,extracellular exosome,endocytic vesicle lumen,blood microparticle,tertiary granule lumen,ficolin-1-rich granule lumen	oxygen transporter activity,iron ion binding,protein binding,oxygen binding,heme binding,hemoglobin binding,peroxidase activity,haptoglobin binding	receptor-mediated endocytosis,blood coagulation,regulation of blood pressure,positive regulation of cell death,oxygen transport,bicarbonate transport,nitric oxide transport,response to hydrogen peroxide,hydrogen peroxide catabolic process,neutrophil degranulation,positive regulation of nitric oxide biosynthetic process,regulation of blood vessel size,protein heterooligomerization,renal absorption…
ventral / dorsal	Q96BQ5	Q96BQ5	-0.219033	0.219033	0.256345	10	-0.222347	0.222347	Q96BQ5	CCDC127	Coiled-coil domain-containing protein 127	CC127_HUMAN	10	-14.0859	0.859141	ventral	dorsal
ventral / dorsal	P48066	P48066	-0.172658	0.172658	0.256345	25	-0.382235	0.382235	P48066	SLC6A11	Sodium- and chloride-dependent GABA transporter 3	S6A11_HUMAN	14	-11.2794	0.887206	ventral	dorsal	cytoplasm,plasma membrane,integral component of plasma membrane,integral component of membrane,cell projection	transporter activity,neurotransmitter:sodium symporter activity,gamma-aminobutyric acid:sodium symporter activity,neurotransmitter binding	transport,neurotransmitter transport,brain development,gamma-aminobutyric acid transport,response to drug,transmembrane transport
ventral / dorsal	Q96FJ2	Q96FJ2	0.0267912	0.0267912	0.257941	30	0.555041	0.555041	Q96FJ2	DYNLL2	Dynein light chain 2, cytoplasmic	DYL2_HUMAN	8	1.87437	1.01874	ventral	dorsal	nucleus,mitochondrion,centrosome,cytosol,cytoplasmic dynein complex,microtubule,plasma membrane,cilium,membrane,myosin complex,myosin V complex,ciliary tip	protein binding,cytoskeletal protein binding,dynein intermediate chain binding,dynein light intermediate chain binding,ATP-dependent microtubule motor activity, plus-end-directed	ER to Golgi vesicle-mediated transport,synaptic target recognition,transport along microtubule,macroautophagy,antigen processing and presentation of exogenous peptide antigen via MHC class II,intraciliary transport involved in cilium morphogenesis,cilium morphogenesis,positive regulation of protein insertion into mitochondrial membrane involved in apoptotic signaling pathway,positive regulation o…
ventral / dorsal	P54764	P54764	-0.839729	0.839729	0.262282	5	-0.799042	0.799042	P54764	EPHA4	Ephrin type-A receptor 4	EPHA4_HUMAN	15	-44.1252	0.558748	ventral	dorsal	cytoplasm,mitochondrial outer membrane,endoplasmic reticulum,Golgi apparatus,plasma membrane,integral component of plasma membrane,cell surface,postsynaptic density,cell junction,filopodium,axon,dendrite,neuromuscular junction,early endosome membrane,dendritic spine,dendritic shaft,perikaryon,axon terminus,axonal growth cone,postsynaptic membrane	protein kinase activity,GPI-linked ephrin receptor activity,transmembrane-ephrin receptor activity,protein binding,ATP binding,PH domain binding,identical protein binding,ephrin receptor binding,DH domain binding	cell adhesion,adult walking behavior,motor neuron axon guidance,glial cell migration,peptidyl-tyrosine phosphorylation,corticospinal tract morphogenesis,regulation of GTPase activity,positive regulation of JUN kinase activity,protein autophosphorylation,ephrin receptor signaling pathway,negative regulation of axon regeneration,regulation of astrocyte differentiation,regulation of axonogenesis,pos…
ventral / dorsal	Q9NVE7	Q9NVE7	-0.52791	0.52791	0.262282	10	-0.621948	0.621948	Q9NVE7	PANK4	Pantothenate kinase 4	PANK4_HUMAN	26	-30.6441	0.693559	ventral	dorsal	cytoplasm	pantothenate kinase activity,ATP binding	coenzyme A biosynthetic process,phosphorylation
ventral / dorsal	Q9GZN8	Q9GZN8	-0.393232	0.393232	0.262282	15	-0.372141	0.372141	Q9GZN8	C20orf27	UPF0687 protein C20orf27	CT027_HUMAN	9	-23.8578	0.761422	ventral	dorsal	cellular_component	molecular_function	biological_process
ventral / dorsal	O14737	O14737	0.418681	0.418681	0.263144	10	0.649495	0.649495	O14737	PDCD5	Programmed cell death protein 5	PDCD5_HUMAN	5	33.6705	1.33671	ventral	dorsal	nucleus,cytoplasm,cytosol,extracellular exosome	DNA binding,protein binding,heparin binding,acetyltransferase activator activity,beta-tubulin binding	apoptotic process,negative regulation of cell proliferation,positive regulation of gene expression,positive regulation of apoptotic process,positive regulation of cysteine-type endopeptidase activity involved in apoptotic process,cellular response to transforming growth factor beta stimulus,positive regulation of release of cytochrome c from mitochondria,positive regulation of protein import into…
ventral / dorsal	Q8IXS8	Q8IXS8	-0.277695	0.277695	0.263144	10	-0.322873	0.322873	Q8IXS8	FAM126B	Protein FAM126B	F126B_HUMAN	10	-17.5092	0.824908	ventral	dorsal	intracellular,cytosol,plasma membrane	protein binding
ventral / dorsal	P13611	P13611	0.236734	0.236734	0.263144	85	0.247739	0.247739	P13611	VCAN	Versican core protein	CSPG2_HUMAN	29	17.8322	1.17832	ventral	dorsal	extracellular region,proteinaceous extracellular matrix,extracellular space,endoplasmic reticulum lumen,Golgi lumen,membrane,extracellular matrix,lysosomal lumen	extracellular matrix structural constituent,calcium ion binding,protein binding,glycosaminoglycan binding,hyaluronic acid binding,carbohydrate binding	skeletal system development,osteoblast differentiation,cell adhesion,multicellular organism development,central nervous system development,cell recognition,extracellular matrix organization,glycosaminoglycan metabolic process,chondroitin sulfate biosynthetic process,chondroitin sulfate catabolic process,dermatan sulfate biosynthetic process,post-translational protein modification,cellular protein…
ventral / dorsal	P0C0L4	P0C0L4	-0.235918	0.235918	0.263144	15	-0.378674	0.378674	P0C0L4	C4A	Complement C4-A	CO4A_HUMAN	80	-15.0855	0.849145	ventral	dorsal	extracellular region,extracellular space,endoplasmic reticulum lumen,plasma membrane,cell junction,axon,dendrite,neuronal cell body,synapse,extracellular exosome,blood microparticle	complement component C1q binding,serine-type endopeptidase activity,endopeptidase inhibitor activity	proteolysis,inflammatory response,complement activation,complement activation, classical pathway,negative regulation of endopeptidase activity,regulation of complement activation,post-translational protein modification,cellular protein metabolic process,innate immune response,positive regulation of apoptotic cell clearance
ventral / dorsal	P09960	P09960	-0.199094	0.199094	0.263144	15	-0.336005	0.336005	P09960	LTA4H	Leukotriene A-4 hydrolase	LKHA4_HUMAN	30	-12.8903	0.871097	ventral	dorsal	extracellular region,nucleus,nucleoplasm,cytoplasm,cytosol,extracellular exosome,tertiary granule lumen,ficolin-1-rich granule lumen	RNA binding,aminopeptidase activity,epoxide hydrolase activity,leukotriene-A4 hydrolase activity,protein binding,peptidase activity,zinc ion binding,peptide binding,metalloaminopeptidase activity	proteolysis,leukotriene metabolic process,leukotriene biosynthetic process,peptide catabolic process,neutrophil degranulation,cellular lipid metabolic process,cellular protein metabolic process
ventral / dorsal	P21964	P21964	0.177302	0.177302	0.263144	15	0.279527	0.279527	P21964	COMT	Catechol O-methyltransferase	COMT_HUMAN	18	13.0767	1.13077	ventral	dorsal	mitochondrion,cytosol,plasma membrane,membrane,integral component of membrane,axon,dendritic spine,cell body,postsynaptic membrane,extracellular exosome	magnesium ion binding,protein binding,methyltransferase activity,O-methyltransferase activity,catechol O-methyltransferase activity,Requires Ontology	female pregnancy,learning,short-term memory,estrogen metabolic process,response to organic cyclic compound,cellular response to phosphate starvation,methylation,response to lipopolysaccharide,developmental process,negative regulation of renal sodium excretion,neurotransmitter catabolic process,dopamine catabolic process,response to drug,negative regulation of dopamine metabolic process,response t…
ventral / dorsal	Q9H254	Q9H254	-0.134978	0.134978	0.263144	15	-0.185284	0.185284	Q9H254	SPTBN4	Spectrin beta chain, non-erythrocytic 4	SPTN4_HUMAN	62	-8.93162	0.910684	ventral	dorsal	cytoplasm,cytosol,plasma membrane,adherens junction,spectrin,membrane,nuclear matrix,PML body,node of Ranvier,paranode region of axon,neuronal cell body,axon initial segment,axon hillock,extracellular exosome,cell body fiber	actin binding,Ras guanyl-nucleotide exchange factor activity,structural constituent of cytoskeleton,protein binding,phospholipid binding,phosphatase binding,ankyrin binding,spectrin binding	MAPK cascade,regulation of sodium ion transport,ER to Golgi vesicle-mediated transport,cytoskeletal anchoring at plasma membrane,axonogenesis,axon guidance,sensory perception of sound,adult walking behavior,fertilization,negative regulation of heart rate,vesicle-mediated transport,transmission of nerve impulse,central nervous system projection neuron axonogenesis,regulation of peptidyl-serine pho…
ventral / dorsal	O75351	O75351	0.329449	0.329449	0.264124	15	0.421554	0.421554	O75351	VPS4B	Vacuolar protein sorting-associated protein 4B	VPS4B_HUMAN	14	25.6534	1.25653	ventral	dorsal	spindle pole,nucleus,cytoplasm,endosome,centrosome,cytosol,endosome membrane,late endosome membrane,extracellular exosome,Flemming body	protein binding,ATP binding,protein C-terminus binding,ATPase activity,ATPase activity, coupled,identical protein binding,protein homodimerization activity	cell separation after cytokinesis,potassium ion transport,nucleus organization,mitotic metaphase plate congression,regulation of centrosome duplication,positive regulation of G2/M transition of mitotic cell cycle,protein transport,endosomal transport,macroautophagy,viral life cycle,viral release from host cell,cholesterol transport,endosome to lysosome transport via multivesicular body sorting pa…
ventral / dorsal	Q15746	Q15746	-0.269451	0.269451	0.264124	20	-0.268548	0.268548	Q15746	MYLK	Myosin light chain kinase, smooth muscle	MYLK_HUMAN	20	-17.0365	0.829635	ventral	dorsal	stress fiber,cytoplasm,cytosol,lamellipodium,cleavage furrow,extracellular exosome	actin binding,myosin light chain kinase activity,protein binding,calmodulin binding,ATP binding,metal ion binding	protein phosphorylation,muscle contraction,smooth muscle contraction,tonic smooth muscle contraction,positive regulation of cell migration,bleb assembly,positive regulation of calcium ion transport,aorta smooth muscle tissue morphogenesis,cellular hypotonic response,positive regulation of wound healing
ventral / dorsal	Q9Y6F6	Q9Y6F6	0.690106	0.690106	0.264338	5	0.685604	0.685604	Q9Y6F6	MRVI1	Protein MRVI1	MRVI1_HUMAN	7	61.3402	1.6134	ventral	dorsal	endoplasmic reticulum membrane,integral component of membrane,sarcoplasmic reticulum,platelet dense tubular network membrane,perinuclear region of cytoplasm	protein binding
ventral / dorsal	P18669	P18669	0.321802	0.321802	0.264338	125	0.222091	0.222091	P18669	PGAM1	Phosphoglycerate mutase 1	PGAM1_HUMAN	30	24.9891	1.24989	ventral	dorsal	extracellular region,nucleus,cytoplasm,cytosol,membrane,secretory granule lumen,myelin sheath,extracellular exosome,ficolin-1-rich granule lumen	bisphosphoglycerate mutase activity,phosphoglycerate mutase activity,protein binding,hydrolase activity,protein kinase binding,2,3-bisphosphoglycerate-dependent phosphoglycerate mutase activity	gluconeogenesis,glycolytic process,regulation of glycolytic process,neutrophil degranulation,regulation of pentose-phosphate shunt,respiratory burst,canonical glycolysis
ventral / dorsal	Q9BUF5	Q9BUF5	0.180179	0.180179	0.264338	70	0.285207	0.285207	Q9BUF5	TUBB6	Tubulin beta-6 chain	TBB6_HUMAN	13	13.3025	1.13302	ventral	dorsal	nucleus,cytoplasm,microtubule,microtubule cytoskeleton,extracellular exosome	molecular_function,GTPase activity,structural constituent of cytoskeleton,GTP binding	cytoskeleton organization,microtubule-based process
ventral / dorsal	O75208	O75208	-0.352113	0.352113	0.266536	10	-0.386534	0.386534	O75208	COQ9	Ubiquinone biosynthesis protein COQ9, mitochondrial	COQ9_HUMAN	6	-21.6564	0.783436	ventral	dorsal	mitochondrion,mitochondrial inner membrane	protein binding,lipid binding,protein homodimerization activity	mitochondrial electron transport, NADH to ubiquinone,ubiquinone biosynthetic process
ventral / dorsal	P24386	P24386	-0.489086	0.489086	0.267002	5	-0.535201	0.535201	P24386	CHM	Rab proteins geranylgeranyltransferase component A 1	RAE1_HUMAN	9	-28.7524	0.712476	ventral	dorsal	cytosol,Rab-protein geranylgeranyltransferase complex	Rab geranylgeranyltransferase activity,GDP-dissociation inhibitor activity,GTPase activator activity,oxidoreductase activity,Rab GTPase binding	protein targeting to membrane,small GTPase mediated signal transduction,visual perception,protein geranylgeranylation,regulation of apoptotic process,positive regulation of GTPase activity,post-translational protein modification,oxidation-reduction process,membrane organization
ventral / dorsal	Q9UPR5	Q9UPR5	-0.428255	0.428255	0.267002	25	-0.366414	0.366414	Q9UPR5	SLC8A2	Sodium/calcium exchanger 2	NAC2_HUMAN	27	-25.684	0.74316	ventral	dorsal	plasma membrane,integral component of plasma membrane,basolateral plasma membrane,dendritic spine,perikaryon	calcium:sodium antiporter activity,calmodulin binding,metal ion binding	ion transport,cellular calcium ion homeostasis,cell communication,learning,memory,sodium ion transmembrane transport,regulation of short-term neuronal synaptic plasticity,long-term synaptic potentiation,calcium ion transmembrane transport,regulation of cardiac conduction
ventral / dorsal	O94973	O94973	0.117047	0.117047	0.268938	55	-0.253885	0.253885	O94973	AP2A2	AP-2 complex subunit alpha-2	AP2A2_HUMAN	39	8.45125	1.08451	ventral	dorsal	cytosol,plasma membrane,AP-2 adaptor complex,endocytic vesicle membrane,secretory granule membrane,clathrin-coated endocytic vesicle membrane,cytoplasmic vesicle,endolysosome membrane,ficolin-1-rich granule membrane	molecular_function,protein binding,lipid binding,protein transporter activity,protein kinase binding,disordered domain specific binding,clathrin adaptor activity	intracellular protein transport,microtubule-based movement,antigen processing and presentation of exogenous peptide antigen via MHC class II,low-density lipoprotein particle receptor catabolic process,low-density lipoprotein particle clearance,neutrophil degranulation,ephrin receptor signaling pathway,regulation of defense response to virus by virus,Wnt signaling pathway, planar cell polarity pat…
ventral / dorsal	P17677	P17677	-0.454361	0.454361	0.270059	90	-0.336226	0.336226	P17677	GAP43	Neuromodulin	NEUM_HUMAN	14	-27.0167	0.729833	ventral	dorsal	cytoplasm,plasma membrane,postsynaptic density,cell junction,axon,filopodium membrane,growth cone membrane	phosphatidylserine binding,protein binding,calmodulin binding,lysophosphatidic acid binding,phosphatidylinositol phosphate binding	protein kinase C-activating G-protein coupled receptor signaling pathway,axon guidance,response to wounding,glial cell differentiation,axon choice point recognition,regulation of growth,tissue regeneration,cell fate commitment,regulation of filopodium assembly,axon development
ventral / dorsal	Q8WWI5	Q8WWI5	0.375679	0.375679	0.270059	25	0.338802	0.338802	Q8WWI5	SLC44A1	Choline transporter-like protein 1	CTL1_HUMAN	26	29.745	1.29745	ventral	dorsal	nucleoplasm,mitochondrion,mitochondrial outer membrane,plasma membrane,membrane,integral component of membrane,extracellular exosome	choline transmembrane transporter activity	phosphatidylcholine biosynthetic process,choline transport,choline catabolic process,transmembrane transport
ventral / dorsal	Q9H2G2	Q9H2G2	-0.380751	0.380751	0.27087	15	-0.409378	0.409378	Q9H2G2	SLK	STE20-like serine/threonine-protein kinase	SLK_HUMAN	32	-23.1962	0.768038	ventral	dorsal	cytoplasm,cell leading edge,perinuclear region of cytoplasm,extracellular exosome	protein serine/threonine kinase activity,protein binding,ATP binding,identical protein binding,protein homodimerization activity,cadherin binding	apoptotic process,regulation of mitotic cell cycle,signal transduction by protein phosphorylation,regulation of cell migration,stress-activated protein kinase signaling cascade,cytoplasmic microtubule organization,activation of protein kinase activity,regulation of apoptotic process,protein autophosphorylation,regulation of focal adhesion assembly
ventral / dorsal	Q96AE4	Q96AE4	0.660174	0.660174	0.271132	10	0.62532	0.62532	Q96AE4	FUBP1	Far upstream element-binding protein 1	FUBP1_HUMAN	7	58.0273	1.58027	ventral	dorsal	nucleus	single-stranded DNA binding,transcription factor activity, sequence-specific DNA binding,RNA binding,protein binding	regulation of transcription, DNA-templated,transcription from RNA polymerase II promoter,positive regulation of gene expression
ventral / dorsal	Q13671	Q13671	-0.647252	0.647252	0.271132	5	-0.593779	0.593779	Q13671	RIN1	Ras and Rab interactor 1	RIN1_HUMAN	3	-36.1505	0.638495	ventral	dorsal	cytoplasm,cytosol,cytoskeleton,plasma membrane,dendrite,neuronal cell body	GTPase activator activity,protein binding,Ras GTPase binding,Rab guanyl-nucleotide exchange factor activity	endocytosis,signal transduction,memory,associative learning,negative regulation of synaptic plasticity,positive regulation of GTPase activity,membrane organization
ventral / dorsal	P04179	P04179	0.18573	0.18573	0.272462	35	0.345234	0.345234	P04179	SOD2	Superoxide dismutase [Mn], mitochondrial	SODM_HUMAN	18	13.7393	1.13739	ventral	dorsal	mitochondrion,mitochondrial matrix,extracellular exosome	superoxide dismutase activity,manganese ion binding,identical protein binding	response to superoxide,age-dependent response to reactive oxygen species,release of cytochrome c from mitochondria,vasodilation by acetylcholine involved in regulation of systemic arterial blood pressure,regulation of transcription from RNA polymerase II promoter,superoxide metabolic process,mitochondrion organization,regulation of blood pressure,negative regulation of cell proliferation,removal …
ventral / dorsal	O15085	O15085	-0.20089	0.20089	0.273406	5	-0.207523	0.207523	O15085	ARHGEF11	Rho guanine nucleotide exchange factor 11	ARHGB_HUMAN	11	-12.9987	0.870013	ventral	dorsal	intracellular,cytoplasm,cytosol,membrane	G-protein coupled receptor binding,guanyl-nucleotide exchange factor activity,Rho guanyl-nucleotide exchange factor activity,GTPase activator activity,protein binding	cytokinesis,regulation of cell growth,movement of cell or subcellular component,striated muscle contraction,G-protein coupled receptor signaling pathway,Rho protein signal transduction,establishment of cell polarity,actin cytoskeleton organization,regulation of Rho protein signal transduction,positive regulation of apoptotic process,positive regulation of GTPase activity,positive regulation of tr…
ventral / dorsal	Q5VUB5	Q5VUB5	-0.32222	0.32222	0.276263	15	-0.374966	0.374966	Q5VUB5	FAM171A1	Protein FAM171A1	F1711_HUMAN	18	-20.0162	0.799838	ventral	dorsal	integral component of membrane,extracellular exosome
ventral / dorsal	Q9P1Y5	Q9P1Y5	-0.212182	0.212182	0.276263	15	-0.218586	0.218586	Q9P1Y5	CAMSAP3	Calmodulin-regulated spectrin-associated protein 3	CAMP3_HUMAN	18	-13.6769	0.863231	ventral	dorsal	cytoplasm,microtubule,zonula adherens,centrosome	calmodulin binding,spectrin binding,microtubule minus-end binding	microtubule cytoskeleton organization,negative regulation of phosphatase activity,neuron projection development,regulation of organelle organization,microtubule anchoring,zonula adherens maintenance,regulation of microtubule cytoskeleton organization,epithelial cell-cell adhesion
ventral / dorsal	Q01130;Q9BRL6	Q01130;Q9BRL6	0.513599	0.513599	0.278763	5	0.497411	0.497411	Q01130;Q9BRL6	SRSF2;SRSF8	Serine/arginine-rich splicing factor 2;Serine/arginine-rich splicing factor 8	SRSF2_HUMAN;SRSF8_HUMAN	1	42.7607	1.42761	ventral	dorsal	nucleus,nucleoplasm,spliceosomal complex,cytosol,nuclear speck,interchromatin granule,host cell,extracellular exosome,PML body;nucleus,cytosol,nuclear speck	transcription corepressor activity,RNA binding,protein kinase C binding,protein binding,pre-mRNA binding;RNA binding,protein binding	mitotic cell cycle,regulation of alternative mRNA splicing, via spliceosome,mRNA splicing, via spliceosome,termination of RNA polymerase II transcription,mRNA processing,RNA export from nucleus,mRNA export from nucleus,RNA splicing,mRNA 3'-end processing,response to vitamin E,negative regulation of nucleic acid-templated transcription;mRNA processing,RNA splicing
ventral / dorsal	Q92752	Q92752	-0.260434	0.260434	0.278763	120	-0.144437	0.144437	Q92752	TNR	Tenascin-R	TENR_HUMAN	63	-16.5164	0.834836	ventral	dorsal	extracellular region,proteinaceous extracellular matrix,cell surface,membrane raft,perineuronal net		cell adhesion,neuron cell-cell adhesion,axon guidance,associative learning,telencephalon cell migration,negative regulation of cell-cell adhesion,extracellular matrix organization,locomotory exploration behavior,negative regulation of axon extension involved in regeneration,negative regulation of synaptic transmission,synapse organization,neuromuscular process controlling balance,positive regulat…
ventral / dorsal	P78417	P78417	0.0896835	0.0896835	0.278763	30	0.367544	0.367544	P78417	GSTO1	Glutathione S-transferase omega-1	GSTO1_HUMAN	29	6.41367	1.06414	ventral	dorsal	cytoplasm,cytosol,extracellular exosome	glutathione transferase activity,protein binding,oxidoreductase activity,glutathione dehydrogenase (ascorbate) activity,methylarsonate reductase activity	glutathione metabolic process,toxin catabolic process,regulation of release of sequestered calcium ion into cytosol by sarcoplasmic reticulum,regulation of cardiac muscle contraction by regulation of the release of sequestered calcium ion,positive regulation of skeletal muscle contraction by regulation of release of sequestered calcium ion,L-ascorbic acid metabolic process,methylation,xenobiotic …
ventral / dorsal	O75116	O75116	-0.242202	0.242202	0.279397	15	-0.229813	0.229813	O75116	ROCK2	Rho-associated protein kinase 2	ROCK2_HUMAN	61	-15.4546	0.845454	ventral	dorsal	nucleus,centrosome,cytosol,plasma membrane,cytoplasmic ribonucleoprotein granule	RNA binding,protein serine/threonine kinase activity,structural molecule activity,protein binding,ATP binding,Rho GTPase binding,metal ion binding,Rho-dependent protein serine/threonine kinase activity	cytokinesis,positive regulation of protein phosphorylation,protein phosphorylation,smooth muscle contraction,I-kappaB kinase/NF-kappaB signaling,Rho protein signal transduction,positive regulation of endothelial cell migration,positive regulation of gene expression,positive regulation of centrosome duplication,negative regulation of angiogenesis,regulation of cell adhesion,cortical actin cytoskel…
ventral / dorsal	P51674	P51674	-0.361922	0.361922	0.281089	55	-0.392491	0.392491	P51674	GPM6A	Neuronal membrane glycoprotein M6-a	GPM6A_HUMAN	11	-22.1873	0.778127	ventral	dorsal	plasma membrane,integral component of membrane,filopodium,neuron projection,neuronal cell body,dendritic spine,axonal growth cone,extracellular exosome,extracellular vesicle	calcium channel activity,protein binding	neuron migration,neural retina development,synapse assembly,neuron projection morphogenesis,stem cell differentiation,positive regulation of filopodium assembly,calcium ion transmembrane transport
ventral / dorsal	P62979	P62979	0.178575	0.178575	0.283604	40	0.313954	0.313954	P62979	RPS27A	Ubiquitin-40S ribosomal protein S27a	RS27A_HUMAN	15	13.1766	1.13177	ventral	dorsal	extracellular space,nucleus,nucleoplasm,nucleolus,cytoplasm,mitochondrial outer membrane,endoplasmic reticulum membrane,cytosol,plasma membrane,endosome membrane,small ribosomal subunit,membrane,cytosolic small ribosomal subunit,endocytic vesicle membrane,vesicle,myelin sheath,host cell,endoplasmic reticulum quality control compartment,extracellular exosome	RNA binding,structural constituent of ribosome,protein binding,metal ion binding	G2/M transition of mitotic cell cycle,negative regulation of transcription from RNA polymerase II promoter,MAPK cascade,nuclear-transcribed mRNA catabolic process, nonsense-mediated decay,activation of MAPK activity,protein polyubiquitination,nucleotide-excision repair, DNA damage recognition,nucleotide-excision repair, DNA duplex unwinding,stimulatory C-type lectin receptor signaling pathway,MyD…
ventral / dorsal	P09471	P09471	-0.291267	0.291267	0.285372	105	-0.214336	0.214336	P09471	GNAO1	Guanine nucleotide-binding protein G(o) subunit alpha	GNAO_HUMAN	31	-18.2816	0.817184	ventral	dorsal	heterotrimeric G-protein complex,plasma membrane,dendrite,myelin sheath,cell body	GTPase activity,signal transducer activity,GTP binding,G-protein beta/gamma-subunit complex binding,G-protein coupled serotonin receptor binding,mu-type opioid receptor binding,GTPase activating protein binding,metal ion binding,corticotropin-releasing hormone receptor 1 binding	protein folding,muscle contraction,adenylate cyclase-modulating G-protein coupled receptor signaling pathway,dopamine receptor signaling pathway,Wnt signaling pathway, calcium modulating pathway,aging,locomotory behavior,regulation of heart contraction,forebrain development,neuron projection development,response to cytokine,response to drug,response to hydrogen peroxide,response to morphine,posit…
ventral / dorsal	Q8NFQ8	Q8NFQ8	-0.518241	0.518241	0.285455	5	-0.448679	0.448679	Q8NFQ8	TOR1AIP2	Torsin-1A-interacting protein 2	TOIP2_HUMAN	3	-30.1778	0.698222	ventral	dorsal	endoplasmic reticulum,endoplasmic reticulum membrane,integral component of membrane,nuclear membrane	ATPase activator activity,ATPase binding	endoplasmic reticulum organization,positive regulation of ATPase activity,protein localization to nuclear envelope
ventral / dorsal	Q9P1U1	Q9P1U1	-0.302297	0.302297	0.285455	20	-0.380665	0.380665	Q9P1U1	ACTR3B	Actin-related protein 3B	ARP3B_HUMAN	20	-18.904	0.81096	ventral	dorsal	cytoplasm,Arp2/3 protein complex,cell projection,extracellular exosome	molecular_function,actin binding,ATP binding	biological_process,Arp2/3 complex-mediated actin nucleation
ventral / dorsal	P43243	P43243	0.412152	0.412152	0.288182	15	0.587563	0.587563	P43243	MATR3	Matrin-3	MATR3_HUMAN	14	33.067	1.33067	ventral	dorsal	nuclear inner membrane,membrane,nuclear matrix	RNA binding,structural molecule activity,protein binding,zinc ion binding	posttranscriptional regulation of gene expression
ventral / dorsal	Q53HC0	Q53HC0	0.837323	0.837323	0.297098	5	0.986706	0.986706	Q53HC0	CCDC92	Coiled-coil domain-containing protein 92	CCD92_HUMAN	6	78.6732	1.78673	ventral	dorsal	nucleoplasm,centrosome,centriole,intracellular membrane-bounded organelle	protein binding
ventral / dorsal	Q69YW2	Q69YW2	-0.371224	0.371224	0.301004	15	-0.568064	0.568064	Q69YW2	STUM	Protein stum homolog	STUM_HUMAN	4	-22.6874	0.773126	ventral	dorsal	integral component of membrane
ventral / dorsal	Q9UBL0	Q9UBL0	-0.835271	0.835271	0.30102	5	-0.804405	0.804405	Q9UBL0	ARPP21	cAMP-regulated phosphoprotein 21	ARP21_HUMAN	1	-43.9522	0.560478	ventral	dorsal	cellular_component,cytoplasm	molecular_function,nucleic acid binding,calmodulin binding	biological_process,cellular response to heat
ventral / dorsal	Q8N7J2	Q8N7J2	0.633442	0.633442	0.30102	5	0.590043	0.590043	Q8N7J2	AMER2	APC membrane recruitment protein 2	AMER2_HUMAN	10	55.1262	1.55126	ventral	dorsal	plasma membrane	protein binding,phosphatidylinositol-4,5-bisphosphate binding,beta-catenin binding	ectoderm development,Wnt signaling pathway,anatomical structure development,negative regulation of canonical Wnt signaling pathway
ventral / dorsal	Q92974	Q92974	-0.500227	0.500227	0.30102	5	-0.454816	0.454816	Q92974	ARHGEF2	Rho guanine nucleotide exchange factor 2	ARHG2_HUMAN	29	-29.3005	0.706995	ventral	dorsal	podosome,cytoplasm,Golgi apparatus,spindle,cytosol,cytoskeleton,microtubule,bicellular tight junction,focal adhesion,postsynaptic density,cytoplasmic vesicle,vesicle,ruffle membrane,neuronal cell body,dendritic shaft,protein complex	guanyl-nucleotide exchange factor activity,Rho guanyl-nucleotide exchange factor activity,protein binding,microtubule binding,transcription factor binding,zinc ion binding,Rho GTPase binding,Rac guanyl-nucleotide exchange factor activity,Rac GTPase binding	establishment of mitotic spindle orientation,cell morphogenesis,intracellular protein transport,actin filament organization,negative regulation of microtubule depolymerization,positive regulation of interleukin-6 production,positive regulation of tumor necrosis factor production,regulation of Rho protein signal transduction,intracellular signal transduction,regulation of cell proliferation,positi…
ventral / dorsal	Q06830	Q06830	0.181705	0.181705	0.30102	120	0.267752	0.267752	Q06830	PRDX1	Peroxiredoxin-1	PRDX1_HUMAN	29	13.4224	1.13422	ventral	dorsal	extracellular space,nucleus,cytoplasm,mitochondrion,cytosol,extracellular matrix,melanosome,myelin sheath,extracellular exosome	RNA binding,peroxidase activity,protein binding,thioredoxin peroxidase activity,identical protein binding,cadherin binding	skeletal system development,retina homeostasis,cell proliferation,removal of superoxide radicals,natural killer cell activation,regulation of stress-activated MAPK cascade,erythrocyte homeostasis,cellular response to oxidative stress,natural killer cell mediated cytotoxicity,regulation of NF-kappaB import into nucleus,hydrogen peroxide catabolic process,cell redox homeostasis,oxidation-reduction …
ventral / dorsal	Q92932	Q92932	-0.321431	0.321431	0.309856	15	-0.398669	0.398669	Q92932	PTPRN2	Receptor-type tyrosine-protein phosphatase N2	PTPR2_HUMAN	15	-19.9724	0.800276	ventral	dorsal	endoplasmic reticulum lumen,plasma membrane,integral component of plasma membrane,cell junction,secretory granule membrane,synaptic vesicle membrane,terminal bouton,receptor complex,ficolin-1-rich granule membrane	transmembrane receptor protein tyrosine phosphatase activity	protein dephosphorylation,lipid metabolic process,neurotransmitter secretion,negative regulation of GTPase activity,peptidyl-tyrosine dephosphorylation,insulin secretion involved in cellular response to glucose stimulus,neutrophil degranulation
ventral / dorsal	P08247	P08247	-0.0958645	0.0958645	0.309856	30	-0.33612	0.33612	P08247	SYP	Synaptophysin	SYPH_HUMAN	8	-6.42886	0.935711	ventral	dorsal	synaptic vesicle,cell junction,integral component of synaptic vesicle membrane,neuromuscular junction,presynaptic membrane,neuron projection,terminal bouton,presynaptic active zone,excitatory synapse	transporter activity,cholesterol binding,SH2 domain binding,identical protein binding,protein self-association	endocytosis,synaptic vesicle maturation,regulation of neuronal synaptic plasticity,regulation of long-term neuronal synaptic plasticity,regulation of short-term neuronal synaptic plasticity,synaptic vesicle endocytosis,synaptic vesicle membrane organization,cellular response to organic substance,regulation of opioid receptor signaling pathway
ventral / dorsal	P11142	P11142	0.0217608	0.0217608	0.309856	100	0.235375	0.235375	P11142	HSPA8	Heat shock cognate 71 kDa protein	HSP7C_HUMAN	53	1.51978	1.0152	ventral	dorsal	Prp19 complex,extracellular region,extracellular space,intracellular,nucleus,nucleoplasm,spliceosomal complex,nucleolus,lysosomal membrane,late endosome,cytosol,plasma membrane,focal adhesion,membrane,intracellular ribonucleoprotein complex,extracellular matrix,secretory granule lumen,melanosome,lysosomal lumen,myelin sheath,clathrin-sculpted gamma-aminobutyric acid transport vesicle membrane,ext…	G-protein coupled receptor binding,phosphatidylserine binding,RNA binding,protein binding,ATP binding,ATPase activity,enzyme binding,MHC class II protein complex binding,heat shock protein binding,ubiquitin protein ligase binding,ATPase activity, coupled,cadherin binding,unfolded protein binding,C3HC4-type RING finger domain binding	mRNA splicing, via spliceosome,transcription, DNA-templated,protein folding,protein methylation,response to unfolded protein,neurotransmitter secretion,cellular response to starvation,viral process,regulation of protein stability,protein refolding,regulation of protein complex assembly,neutrophil degranulation,regulation of mRNA stability,positive regulation by host of viral genome replication,ne…
ventral / dorsal	Q8IYU2	Q8IYU2	-0.309273	0.309273	0.310392	10	-0.447925	0.447925	Q8IYU2	HACE1	E3 ubiquitin-protein ligase HACE1	HACE1_HUMAN	10	-19.2952	0.807048	ventral	dorsal	Golgi membrane,nucleus,endoplasmic reticulum,Golgi cisterna membrane	ubiquitin-protein transferase activity,protein binding,Rab GTPase binding,Rac GTPase binding,ubiquitin protein ligase activity	transcription, DNA-templated,regulation of transcription, DNA-templated,Golgi organization,cell cycle,protein ubiquitination,Rac protein signal transduction,regulation of cell migration,protein ubiquitination involved in ubiquitin-dependent protein catabolic process,membrane fusion,protein K48-linked ubiquitination
ventral / dorsal	Q9H4A4	Q9H4A4	-0.318649	0.318649	0.312595	10	-0.326947	0.326947	Q9H4A4	RNPEP	Aminopeptidase B	AMPB_HUMAN	28	-19.818	0.80182	ventral	dorsal	extracellular region,plasma membrane,secretory granule,extracellular exosome	aminopeptidase activity,epoxide hydrolase activity,metalloexopeptidase activity,zinc ion binding,peptide binding,metalloaminopeptidase activity	proteolysis,peptide catabolic process,negative regulation of blood pressure
ventral / dorsal	P14618	P14618	0.147418	0.147418	0.312595	285	0.17389	0.17389	P14618	PKM	Pyruvate kinase PKM	KPYM_HUMAN	76	10.7585	1.10759	ventral	dorsal	extracellular region,nucleus,cytoplasm,mitochondrion,cytosol,cilium,extracellular matrix,vesicle,secretory granule lumen,myelin sheath,extracellular exosome,pyruvate kinase complex,extracellular vesicle,ficolin-1-rich granule lumen	magnesium ion binding,RNA binding,pyruvate kinase activity,protein binding,ATP binding,kinase activity,MHC class II protein complex binding,potassium ion binding,identical protein binding,ADP binding,cadherin binding,thyroid hormone binding	response to hypoxia,liver development,ATP biosynthetic process,response to nutrient,response to gravity,programmed cell death,response to muscle inactivity,animal organ regeneration,cellular response to insulin stimulus,pyruvate biosynthetic process,neutrophil degranulation,skeletal muscle tissue regeneration,protein homotetramerization,canonical glycolysis
ventral / dorsal	Q15019	Q15019	0.146734	0.146734	0.313761	50	0.29099	0.29099	Q15019	2002-09-01	Septin-2	SEPT2_HUMAN	29	10.7061	1.10706	ventral	dorsal	exocyst,condensed chromosome kinetochore,nucleus,nucleolus,cytoplasm,spindle,cytosol,axoneme,actin cytoskeleton,midbody,septin complex,cleavage furrow,photoreceptor connecting cilium,perinuclear region of cytoplasm,ciliary membrane,extracellular exosome,sperm annulus,Requires Ontology,cell cortex	protein binding,GTP binding,cadherin binding	cell cycle,smoothened signaling pathway,spermatogenesis,neuron projection development,cell division,cilium morphogenesis
ventral / dorsal	Q99497	Q99497	0.108269	0.108269	0.313761	110	0.264013	0.264013	Q99497	PARK7	Protein DJ-1	PARK7_HUMAN	27	7.79341	1.07793	ventral	dorsal	chromatin,nucleus,cytoplasm,mitochondrion,mitochondrial intermembrane space,mitochondrial matrix,endoplasmic reticulum,cytosol,plasma membrane,cell-cell adherens junction,PML body,axon,cell body,membrane raft,perinuclear region of cytoplasm,extracellular exosome,presynapse,mitochondrial respiratory chain complex I	transcription coactivator activity,mRNA binding,receptor binding,copper ion binding,protein binding,transcription factor binding,peptidase activity,superoxide dismutase copper chaperone activity,oxidoreductase activity, acting on peroxide as acceptor,enzyme binding,kinase binding,cytokine binding,tyrosine 3-monooxygenase activator activity,L-dopa decarboxylase activator activity,protein deglycase…	negative regulation of protein phosphorylation,positive regulation of acute inflammatory response to antigenic stimulus,negative regulation of protein kinase activity,proteolysis,protein deglycosylation,autophagy,inflammatory response,mitochondrion organization,Ras protein signal transduction,single fertilization,adult locomotory behavior,methylglyoxal metabolic process,detoxification of copper i…
ventral / dorsal	P07477;P07478;Q8NHM4	P07477;P07478;Q8NHM4	-2.28623	2.28623	0.317294	5	-2.82043	2.82043	P07477;P07478;Q8NHM4	PRSS1;PRSS2;PRSS3P2	Trypsin-1;Trypsin-2;Putative trypsin-6	TRY1_HUMAN;TRY2_HUMAN;TRY6_HUMAN	1	-79.4989	0.205011	ventral	dorsal	extracellular region,extracellular exosome,blood microparticle;extracellular region,extracellular space,extracellular matrix,azurophil granule lumen;extracellular space	serine-type endopeptidase activity,serine-type peptidase activity,metal ion binding;metalloendopeptidase activity,serine-type endopeptidase activity,calcium ion binding,protein binding,serine-type peptidase activity;serine-type endopeptidase activity,metal ion binding	proteolysis,digestion,cobalamin metabolic process,extracellular matrix disassembly;proteolysis,digestion,antimicrobial humoral response,extracellular matrix disassembly,positive regulation of cell growth,collagen catabolic process,neutrophil degranulation,positive regulation of cell adhesion;proteolysis,digestion,endothelial cell migration
ventral / dorsal	P12931	P12931	-0.318309	0.318309	0.317294	5	-0.344406	0.344406	P12931	SRC	Proto-oncogene tyrosine-protein kinase Src	SRC_HUMAN	9	-19.7991	0.802009	ventral	dorsal	podosome,nucleus,cytoplasm,mitochondrion,mitochondrial inner membrane,lysosome,late endosome,cytosol,actin filament,plasma membrane,caveola,postsynaptic density,extrinsic component of cytoplasmic side of plasma membrane,ruffle membrane,neuron projection,perinuclear region of cytoplasm,extracellular exosome	protein kinase activity,protein tyrosine kinase activity,non-membrane spanning protein tyrosine kinase activity,SH3/SH2 adaptor activity,protein kinase C binding,receptor binding,insulin receptor binding,integrin binding,protein binding,ATP binding,protein C-terminus binding,kinase activity,enzyme binding,kinase binding,heme binding,estrogen receptor binding,ubiquitin protein ligase binding,SH2 d…	stimulatory C-type lectin receptor signaling pathway,cell cycle,signal transduction,signal complex assembly,epidermal growth factor receptor signaling pathway,transforming growth factor beta receptor signaling pathway,integrin-mediated signaling pathway,axon guidance,central nervous system development,cell proliferation,response to mechanical stimulus,response to virus,response to acidic pH,regul…
ventral / dorsal	Q8N2F6	Q8N2F6	-0.2661	0.2661	0.317294	15	-0.205201	0.205201	Q8N2F6	ARMC10	Armadillo repeat-containing protein 10	ARM10_HUMAN	9	-16.8435	0.831565	ventral	dorsal	mitochondrion,endoplasmic reticulum membrane,integral component of membrane		regulation of growth
ventral / dorsal	Q96GK7	Q96GK7	0.0846333	0.0846333	0.317294	25	0.384879	0.384879	Q96GK7	FAHD2A	Fumarylacetoacetate hydrolase domain-containing protein 2A	FAH2A_HUMAN	17	6.04181	1.06042	ventral	dorsal		hydrolase activity,metal ion binding	metabolic process
ventral / dorsal	P47914	P47914	0.896336	0.896336	0.31768	10	0.701581	0.701581	P47914	RPL29	60S ribosomal protein L29	RL29_HUMAN	2	86.1333	1.86133	ventral	dorsal	cytosol,membrane,cytosolic large ribosomal subunit	RNA binding,structural constituent of ribosome,heparin binding,cadherin binding	nuclear-transcribed mRNA catabolic process, nonsense-mediated decay,cytoplasmic translation,rRNA processing,translation,translational initiation,SRP-dependent cotranslational protein targeting to membrane,embryo implantation,viral transcription
ventral / dorsal	Q9NQ66	Q9NQ66	-0.164468	0.164468	0.317817	70	-0.19542	0.19542	Q9NQ66	PLCB1	1-phosphatidylinositol 4,5-bisphosphate phosphodiesterase beta-1	PLCB1_HUMAN	69	-10.7743	0.892257	ventral	dorsal	nuclear chromatin,nucleus,cytoplasm,cytosol,nuclear speck,nuclear membrane,myelin sheath,extracellular exosome	phosphatidylinositol phospholipase C activity,signal transducer activity,GTPase activator activity,calcium ion binding,protein binding,lamin binding,phosphatidylinositol-4,5-bisphosphate binding,enzyme binding,protein homodimerization activity	G2/M transition of mitotic cell cycle,signal transduction,G-protein coupled acetylcholine receptor signaling pathway,glutamate receptor signaling pathway,Wnt signaling pathway, calcium modulating pathway,memory,regulation of G-protein coupled receptor protein signaling pathway,lipid catabolic process,cerebral cortex development,positive regulation of interleukin-12 production,intracellular signal…
ventral / dorsal	Q9Y5K8	Q9Y5K8	0.129236	0.129236	0.317817	55	0.302158	0.302158	Q9Y5K8	ATP6V1D	V-type proton ATPase subunit D	VATD_HUMAN	18	9.37146	1.09371	ventral	dorsal	lysosomal membrane,cytosol,plasma membrane,membrane,proton-transporting V-type ATPase complex,specific granule membrane,extracellular exosome,centrosome,cilium	protein binding,ATPase activity, coupled to transmembrane movement of substances	insulin receptor signaling pathway,proton transport,regulation of macroautophagy,transferrin transport,ion transmembrane transport,neutrophil degranulation,cilium morphogenesis,protein localization to cilium,phagosome acidification
ventral / dorsal	P11137	P11137	0.0102791	0.0102791	0.317817	175	0.195935	0.195935	P11137	MAP2	Microtubule-associated protein 2	MTAP2_HUMAN	75	0.715038	1.00715	ventral	dorsal	nucleolus,cytosol,microtubule,microtubule associated complex,postsynaptic density,dendrite,nuclear periphery,neuron projection,neuronal cell body,dendritic shaft,CA3 pyramidal cell dendrite	dystroglycan binding,structural molecule activity,protein binding,calmodulin binding,microtubule binding	microtubule cytoskeleton organization,microtubule bundle formation,axonogenesis,central nervous system neuron development,establishment of cell polarity,neuron projection development,dendrite morphogenesis,regulation of axonogenesis,cellular response to organic substance
ventral / dorsal	Q14642	Q14642	-0.353932	0.353932	0.318078	15	-0.325526	0.325526	Q14642	INPP5A	Type I inositol 1,4,5-trisphosphate 5-phosphatase	I5P1_HUMAN	21	-21.7552	0.782448	ventral	dorsal	intracellular,plasma membrane,membrane,extracellular exosome	inositol-polyphosphate 5-phosphatase activity,protein binding,PH domain binding,inositol-1,4,5-trisphosphate 5-phosphatase activity,inositol-1,3,4,5-tetrakisphosphate 5-phosphatase activity	inositol phosphate metabolic process,inositol phosphate dephosphorylation,phosphatidylinositol dephosphorylation,inositol phosphate-mediated signaling
ventral / dorsal	P07814	P07814	0.281872	0.281872	0.318078	45	0.237742	0.237742	P07814	EPRS	Bifunctional glutamate/proline--tRNA ligase	SYEP_HUMAN	58	21.5772	1.21577	ventral	dorsal	cytoplasm,cytosol,membrane,aminoacyl-tRNA synthetase multienzyme complex,intracellular ribonucleoprotein complex,GAIT complex	glutamate-tRNA ligase activity,proline-tRNA ligase activity,protein binding,ATP binding,RNA stem-loop binding,GTPase binding	tRNA aminoacylation for protein translation,glutamyl-tRNA aminoacylation,prolyl-tRNA aminoacylation,protein complex assembly,negative regulation of translation,cellular response to interferon-gamma
ventral / dorsal	P61421	P61421	-0.273137	0.273137	0.318078	50	-0.284576	0.284576	P61421	ATP6V0D1	V-type proton ATPase subunit d 1	VA0D1_HUMAN	16	-17.2482	0.827518	ventral	dorsal	lysosomal membrane,early endosome,synaptic vesicle,endosome membrane,membrane,apical plasma membrane,vacuolar proton-transporting V-type ATPase complex,phagocytic vesicle membrane,proton-transporting V-type ATPase, V0 domain,axon terminus,extracellular exosome,centrosome	protein binding,hydrogen-exporting ATPase activity, phosphorylative mechanism,protein complex binding,proton-transporting ATPase activity, rotational mechanism	vacuolar transport,vacuolar acidification,brain development,insulin receptor signaling pathway,ATP hydrolysis coupled proton transport,proton transport,regulation of macroautophagy,transferrin transport,ion transmembrane transport,IRE1-mediated unfolded protein response,cilium morphogenesis,phagosome acidification
ventral / dorsal	Q7L266	Q7L266	0.256721	0.256721	0.318078	30	0.385643	0.385643	Q7L266	ASRGL1	Isoaspartyl peptidase/L-asparaginase	ASGL1_HUMAN	14	19.476	1.19476	ventral	dorsal	nucleus,cytoplasm,cytosol	asparaginase activity,beta-aspartyl-peptidase activity,N4-(beta-N-acetylglucosaminyl)-L-asparaginase activity	proteolysis,L-phenylalanine catabolic process,asparagine catabolic process via L-aspartate
ventral / dorsal	O95989	O95989	-0.204518	0.204518	0.318078	10	-0.228763	0.228763	O95989	NUDT3	Diphosphoinositol polyphosphate phosphohydrolase 1	NUDT3_HUMAN	5	-13.2172	0.867828	ventral	dorsal	nucleus,cytoplasm,cytosol,extracellular exosome	magnesium ion binding,endopolyphosphatase activity,diphosphoinositol-polyphosphate diphosphatase activity,bis(5'-adenosyl)-hexaphosphatase activity,bis(5'-adenosyl)-pentaphosphatase activity,m7G(5')pppN diphosphatase activity,inositol diphosphate tetrakisphosphate diphosphatase activity,inositol bisdiphosphate tetrakisphosphate diphosphatase activity,inositol diphosphate pentakisphosphate diphosp…	cell-cell signaling,diadenosine polyphosphate catabolic process,inositol phosphate metabolic process,diphosphoinositol polyphosphate catabolic process,diadenosine pentaphosphate catabolic process,diadenosine hexaphosphate catabolic process,adenosine 5'-(hexahydrogen pentaphosphate) catabolic process
ventral / dorsal	Q9Y365	Q9Y365	-0.15351	0.15351	0.318078	10	-0.178673	0.178673	Q9Y365	STARD10	PCTP-like protein	PCTL_HUMAN	5	-10.094	0.89906	ventral	dorsal	cytosol,microvillus,membrane,intercellular canaliculus	protein binding,lipid binding	phosphatidylcholine biosynthetic process,bile acid secretion,positive regulation of peroxisome proliferator activated receptor signaling pathway
ventral / dorsal	Q16555	Q16555	0.0688895	0.0688895	0.318078	215	0.144089	0.144089	Q16555	DPYSL2	Dihydropyrimidinase-related protein 2	DPYL2_HUMAN	65	4.8909	1.04891	ventral	dorsal	cytosol,plasma membrane,extracellular exosome,microtubule,membrane	dihydropyrimidinase activity,protein binding,microtubule binding,identical protein binding	nucleobase-containing compound metabolic process,endocytosis,cytoskeleton organization,signal transduction,nervous system development,axon guidance,brain development,regulation of axon extension
ventral / dorsal	Q92599	Q92599	0.134664	0.134664	0.325603	70	0.193075	0.193075	Q92599	2008-09-01	Septin-8	SEPT8_HUMAN	27	9.78374	1.09784	ventral	dorsal	cytoplasm,cytoskeleton	protein binding,GTP binding
ventral / dorsal	Q969P0	Q969P0	-0.26518	0.26518	0.329855	95	-0.169618	0.169618	Q969P0	IGSF8	Immunoglobulin superfamily member 8	IGSF8_HUMAN	32	-16.7905	0.832095	ventral	dorsal	plasma membrane,membrane,integral component of membrane,extracellular exosome	protein binding	movement of cell or subcellular component,single fertilization,nervous system development,skeletal muscle tissue development,cell proliferation
ventral / dorsal	Q9BRQ6	Q9BRQ6	-0.368413	0.368413	0.330944	20	-0.366624	0.366624	Q9BRQ6	CHCHD6	MICOS complex subunit MIC25	MIC25_HUMAN	10	-22.5366	0.774634	ventral	dorsal	mitochondrion,mitochondrial inner membrane,cytosol,MICOS complex	protein binding	cellular response to DNA damage stimulus,cristae formation
ventral / dorsal	Q9UKU7	Q9UKU7	-0.244732	0.244732	0.330944	15	-0.265029	0.265029	Q9UKU7	ACAD8	Isobutyryl-CoA dehydrogenase, mitochondrial	ACAD8_HUMAN	14	-15.6027	0.843973	ventral	dorsal	mitochondrial matrix	acyl-CoA dehydrogenase activity,flavin adenine dinucleotide binding	transcription, DNA-templated,regulation of transcription, DNA-templated,valine catabolic process,lipid metabolic process,branched-chain amino acid catabolic process,oxidation-reduction process
ventral / dorsal	O94819	O94819	-0.100567	0.100567	0.331664	40	-0.182395	0.182395	O94819	KBTBD11	Kelch repeat and BTB domain-containing protein 11	KBTBB_HUMAN	27	-6.73335	0.932666	ventral	dorsal	Cul3-RING ubiquitin ligase complex	ubiquitin-protein transferase activity	protein ubiquitination
ventral / dorsal	Q9Y2T3	Q9Y2T3	-0.129909	0.129909	0.334225	65	-0.161819	0.161819	Q9Y2T3	GDA	Guanine deaminase	GUAD_HUMAN	33	-8.61109	0.913889	ventral	dorsal	intracellular,cytosol,extracellular exosome	zinc ion binding,guanine deaminase activity	nucleobase-containing compound metabolic process,guanine catabolic process,purine nucleotide catabolic process,nervous system development,guanine metabolic process
ventral / dorsal	P02792	P02792	0.0975932	0.0975932	0.334225	70	0.243831	0.243831	P02792	FTL	Ferritin light chain	FRIL_HUMAN	14	6.99869	1.06999	ventral	dorsal	extracellular region,cytosol,intracellular ferritin complex,membrane,azurophil granule lumen,autolysosome,extracellular exosome	iron ion binding,protein binding,ferric iron binding,identical protein binding	iron ion transport,cellular iron ion homeostasis,intracellular sequestering of iron ion,neutrophil degranulation,iron ion homeostasis
ventral / dorsal	P46781	P46781	0.0780823	0.0780823	0.334225	30	0.328059	0.328059	P46781	RPS9	40S ribosomal protein S9	RS9_HUMAN	14	5.56139	1.05561	ventral	dorsal	nucleus,nucleoplasm,nucleolus,cytoplasm,cytosol,ribosome,focal adhesion,membrane,cytosolic small ribosomal subunit,intracellular ribonucleoprotein complex,extracellular exosome	RNA binding,structural constituent of ribosome,protein binding,rRNA binding,translation regulator activity,5.8S rRNA binding	nuclear-transcribed mRNA catabolic process, nonsense-mediated decay,rRNA processing,translation,translational initiation,SRP-dependent cotranslational protein targeting to membrane,positive regulation of cell proliferation,viral transcription,positive regulation of translational fidelity
ventral / dorsal	O75150	O75150	0.411519	0.411519	0.339757	5	0.468268	0.468268	O75150	RNF40	E3 ubiquitin-protein ligase BRE1B	BRE1B_HUMAN	3	33.0085	1.33009	ventral	dorsal	ubiquitin ligase complex,nucleus,nucleoplasm,cytosol,membrane,extrinsic component of membrane,HULC complex,neuron projection,axon terminus	mRNA 3'-UTR binding,protein binding,syntaxin-1 binding,ubiquitin conjugating enzyme binding,ubiquitin protein ligase binding,protein complex binding,protein homodimerization activity,metal ion binding,ubiquitin-protein transferase activity	ubiquitin-dependent protein catabolic process,histone monoubiquitination,protein ubiquitination,histone H2B ubiquitination,response to peptide hormone,negative regulation of mRNA polyadenylation,positive regulation of proteasomal protein catabolic process,positive regulation of protein polyubiquitination,positive regulation of histone H2B ubiquitination,regulation of mitotic cell cycle
ventral / dorsal	P02794	P02794	-0.110988	0.110988	0.339757	80	0.332898	0.332898	P02794	FTH1	Ferritin heavy chain	FRIH_HUMAN	20	-7.4046	0.925954	ventral	dorsal	extracellular region,nucleus,mitochondrion,cytosol,intracellular ferritin complex,autolysosome,extracellular exosome,tertiary granule lumen,ficolin-1-rich granule lumen	ferroxidase activity,iron ion binding,protein binding,ferric iron binding	cellular iron ion homeostasis,intracellular sequestering of iron ion,immune response,negative regulation of cell proliferation,neutrophil degranulation,negative regulation of fibroblast proliferation,oxidation-reduction process,iron ion import
ventral / dorsal	O94832	O94832	0.378105	0.378105	0.341321	20	0.301755	0.301755	O94832	MYO1D	Unconventional myosin-Id	MYO1D_HUMAN	67	29.9634	1.29963	ventral	dorsal	endosome,smooth endoplasmic reticulum,cytosol,brush border,basolateral plasma membrane,myosin complex,axon,axolemma,cytoplasmic vesicle,neuron projection,neuronal cell body,myelin sheath,plasma membrane raft,extracellular exosome,apical dendrite	microfilament motor activity,calmodulin binding,ATP binding,protein domain specific binding,actin-dependent ATPase activity,calcium-dependent protein binding,actin filament binding	negative regulation of phosphatase activity,forebrain development,cellular localization,early endosome to recycling endosome transport
ventral / dorsal	P15056	P15056	-0.326046	0.326046	0.341321	10	-0.482996	0.482996	P15056	BRAF	Serine/threonine-protein kinase B-raf	BRAF_HUMAN	12	-20.228	0.79772	ventral	dorsal	intracellular,nucleus,mitochondrion,cytosol,plasma membrane,neuron projection,intracellular membrane-bounded organelle,cell body	protein kinase activity,protein serine/threonine kinase activity,MAP kinase kinase kinase activity,calcium ion binding,protein binding,ATP binding,mitogen-activated protein kinase kinase binding,identical protein binding,protein heterodimerization activity,small GTPase binding	MAPK cascade,activation of MAPKK activity,myeloid progenitor cell differentiation,protein phosphorylation,visual learning,animal organ morphogenesis,negative regulation of signal transduction,positive regulation of gene expression,negative regulation of fibroblast migration,glucose transport,cell differentiation,thyroid gland development,positive regulation of peptidyl-serine phosphorylation,soma…
ventral / dorsal	Q9NVA2	Q9NVA2	-0.15699	0.15699	0.341321	105	-0.169443	0.169443	Q9NVA2	2011-09-01	Septin-11	SEP11_HUMAN	33	-10.3106	0.896894	ventral	dorsal	stress fiber,cytoplasm,cell junction,axon,dendritic spine,extracellular exosome	protein binding,GTP binding	cell cycle,protein heterooligomerization,cell division
ventral / dorsal	Q96JE9	Q96JE9	0.235435	0.235435	0.348359	65	0.28186	0.28186	Q96JE9	MAP6	Microtubule-associated protein 6	MAP6_HUMAN	53	17.7262	1.17726	ventral	dorsal	Golgi apparatus,microtubule,perinuclear region of cytoplasm	protein binding,calmodulin binding,microtubule binding	microtubule cytoskeleton organization,transport,lysosome localization,dendrite morphogenesis
ventral / dorsal	P00918	P00918	0.143383	0.143383	0.348359	45	0.230099	0.230099	P00918	CA2	Carbonic anhydrase 2	CAH2_HUMAN	27	10.4492	1.10449	ventral	dorsal	cytoplasm,cytosol,plasma membrane,microvillus,basolateral plasma membrane,axon,myelin sheath,apical part of cell,extracellular exosome	arylesterase activity,carbonate dehydratase activity,protein binding,zinc ion binding	kidney development,morphogenesis of an epithelium,one-carbon metabolic process,response to pH,response to zinc ion,carbon dioxide transport,bicarbonate transport,positive regulation of synaptic transmission, GABAergic,positive regulation of cellular pH reduction,angiotensin-activated signaling pathway,odontogenesis of dentin-containing tooth,response to estrogen,regulation of anion transport,posi…
ventral / dorsal	P46976	P46976	0.462766	0.462766	0.34858	10	0.442753	0.442753	P46976	GYG1	Glycogenin-1	GLYG_HUMAN	13	37.8181	1.37818	ventral	dorsal	extracellular region,cytosol,membrane,secretory granule lumen,lysosomal lumen,extracellular exosome,ficolin-1-rich granule lumen	protein binding,glycogenin glucosyltransferase activity,metal ion binding	glycogen biosynthetic process,glycogen catabolic process,neutrophil degranulation
ventral / dorsal	Q16204	Q16204	-0.39021	0.39021	0.34858	30	-0.278909	0.278909	Q16204	CCDC6	Coiled-coil domain-containing protein 6	CCDC6_HUMAN	16	-23.6982	0.763018	ventral	dorsal	cytosol,cytoskeleton	structural constituent of cytoskeleton,protein binding,SH3 domain binding	cytoskeleton organization,biological_process
ventral / dorsal	P11498	P11498	-0.251484	0.251484	0.34858	85	-0.157437	0.157437	P11498	PC	Pyruvate carboxylase, mitochondrial	PYC_HUMAN	35	-15.9968	0.840032	ventral	dorsal	cytoplasm,mitochondrion,mitochondrial matrix,cytosol	biotin carboxylase activity,pyruvate carboxylase activity,protein binding,ATP binding,biotin binding,metal ion binding	pyruvate metabolic process,gluconeogenesis,lipid metabolic process,biotin metabolic process,negative regulation of gene expression,viral RNA genome packaging,positive regulation by host of viral release from host cell,positive regulation by host of viral process
ventral / dorsal	Q13596	Q13596	-0.247772	0.247772	0.34858	10	-0.248215	0.248215	Q13596	SNX1	Sorting nexin-1	SNX1_HUMAN	22	-15.7804	0.842196	ventral	dorsal	cytoplasm,lysosome,endosome,Golgi apparatus,cytosol,endosome membrane,membrane,extrinsic component of membrane,lamellipodium,retromer complex,retromer, tubulation complex,early endosome membrane,vesicle,intracellular membrane-bounded organelle,protein complex	epidermal growth factor receptor binding,insulin receptor binding,protein binding,phosphatidylinositol binding,identical protein binding,protein homodimerization activity,cadherin binding,protein heterodimerization activity,transferrin receptor binding,leptin receptor binding	intracellular protein transport,vesicle organization,receptor internalization,early endosome to Golgi transport,retrograde transport, endosome to Golgi,positive regulation of protein catabolic process,lamellipodium morphogenesis
ventral / dorsal	Q9HCC0	Q9HCC0	-0.23696	0.23696	0.34858	25	-0.305787	0.305787	Q9HCC0	MCCC2	Methylcrotonoyl-CoA carboxylase beta chain, mitochondrial	MCCB_HUMAN	29	-15.1469	0.848531	ventral	dorsal	3-methylcrotonyl-CoA carboxylase complex, mitochondrial,mitochondrion,mitochondrial matrix,cytosol,methylcrotonoyl-CoA carboxylase complex	protein binding,ATP binding,methylcrotonoyl-CoA carboxylase activity	leucine catabolic process,biotin metabolic process,branched-chain amino acid catabolic process,coenzyme A metabolic process,protein heterooligomerization
ventral / dorsal	Q9Y6V0	Q9Y6V0	-0.0977228	0.0977228	0.34858	35	-0.198332	0.198332	Q9Y6V0	PCLO	Protein piccolo	PCLO_HUMAN	27	-6.54931	0.934507	ventral	dorsal	cytoskeleton,postsynaptic density,membrane,cell junction,synapse,cytoskeleton of presynaptic active zone,extracellular exosome	calcium ion binding,profilin binding,calcium-dependent phospholipid binding	cytoskeleton organization,synapse assembly,synaptic vesicle exocytosis,regulation of exocytosis,cAMP-mediated signaling,insulin secretion,protein localization to synapse,presynapse to nucleus signaling pathway
ventral / dorsal	O60925	O60925	0.137009	0.137009	0.350315	10	0.386305	0.386305	O60925	PFDN1	Prefoldin subunit 1	PFD1_HUMAN	4	9.96227	1.09962	ventral	dorsal	cytoplasm,prefoldin complex	transcription factor activity, sequence-specific DNA binding,protein binding involved in protein folding,unfolded protein binding	regulation of transcription, DNA-templated,protein folding,cytoskeleton organization,cell cycle
ventral / dorsal	O14523	O14523	-0.245809	0.245809	0.350417	25	-0.248235	0.248235	O14523	C2CD2L	Phospholipid transfer protein C2CD2L	C2C2L_HUMAN	14	-15.6657	0.843343	ventral	dorsal	endoplasmic reticulum membrane,integral component of membrane,cortical endoplasmic reticulum,cytoplasmic side of apical plasma membrane	phospholipid transporter activity,phosphatidylinositol transporter activity,phosphatidylinositol binding,insulin binding	phospholipid transport,positive regulation of insulin secretion involved in cellular response to glucose stimulus
ventral / dorsal	P10114	P10114	-0.222607	0.222607	0.350417	25	-0.333232	0.333232	P10114	RAP2A	Ras-related protein Rap-2a	RAP2A_HUMAN	16	-14.2985	0.857015	ventral	dorsal	cytosol,plasma membrane,midbody,recycling endosome,recycling endosome membrane,extracellular exosome	magnesium ion binding,GTPase activity,protein binding,GTP binding,GDP binding	positive regulation of protein phosphorylation,microvillus assembly,negative regulation of cell migration,actin cytoskeleton reorganization,positive regulation of protein autophosphorylation,Rap protein signal transduction,cellular protein localization,cellular response to drug,establishment of protein localization,regulation of JNK cascade,regulation of dendrite morphogenesis,protein localizatio…
ventral / dorsal	O43566	O43566	-0.189883	0.189883	0.350417	15	-0.268693	0.268693	O43566	RGS14	Regulator of G-protein signaling 14	RGS14_HUMAN	13	-12.3323	0.876677	ventral	dorsal	spindle pole,nucleus,cytoplasm,centrosome,spindle,microtubule,plasma membrane,postsynaptic density,nuclear body,PML body,cell junction,dendrite,dendritic spine,host cell,postsynaptic membrane	G-protein alpha-subunit binding,receptor signaling protein activity,GDP-dissociation inhibitor activity,GTPase activator activity,protein binding,microtubule binding,protein kinase binding,receptor signaling complex scaffold activity,GTPase activating protein binding	mitotic cell cycle,nucleocytoplasmic transport,response to oxidative stress,spindle organization,chromosome segregation,learning,long-term memory,regulation of G-protein coupled receptor protein signaling pathway,visual learning,zygote asymmetric cell division,negative regulation of synaptic plasticity,intracellular signal transduction,negative regulation of MAP kinase activity,positive regulatio…
ventral / dorsal	Q96C19	Q96C19	0.346359	0.346359	0.353009	25	0.365261	0.365261	Q96C19	EFHD2	EF-hand domain-containing protein D2	EFHD2_HUMAN	15	27.1348	1.27135	ventral	dorsal	membrane raft	calcium ion binding,cadherin binding
ventral / dorsal	P13807	P13807	-0.229437	0.229437	0.356934	5	-0.28093	0.28093	P13807	GYS1	Glycogen [starch] synthase, muscle	GYS1_HUMAN	13	-14.7033	0.852967	ventral	dorsal	cytosol,membrane,inclusion body	glycogen (starch) synthase activity,protein binding,glucose binding,protein kinase binding,glycogen synthase activity, transferring glucose-1-phosphate	glycogen biosynthetic process,heart development
ventral / dorsal	Q14643	Q14643	-0.364879	0.364879	0.358659	5	-0.422149	0.422149	Q14643	ITPR1	Inositol 1,4,5-trisphosphate receptor type 1	ITPR1_HUMAN	58	-22.3466	0.776534	ventral	dorsal	nuclear inner membrane,nucleolus,endoplasmic reticulum,endoplasmic reticulum membrane,plasma membrane,calcineurin complex,postsynaptic density,membrane,integral component of membrane,sarcoplasmic reticulum,transport vesicle membrane,platelet dense granule membrane,platelet dense tubular network,platelet dense tubular network membrane,protein complex,perinuclear region of cytoplasm	inositol 1,4,5-trisphosphate-sensitive calcium-release channel activity,calcium ion binding,protein binding,calcium ion transmembrane transporter activity,calcium-release channel activity,calcium channel inhibitor activity,phosphatidylinositol binding	response to hypoxia,calcium ion transport,signal transduction,post-embryonic development,regulation of autophagy,platelet activation,endoplasmic reticulum calcium ion homeostasis,epithelial fluid transport,inositol phosphate-mediated signaling,regulation of insulin secretion,negative regulation of calcium-mediated signaling,voluntary musculoskeletal movement,release of sequestered calcium ion int…
ventral / dorsal	Q9HD34	Q9HD34	0.403399	0.403399	0.360825	5	0.49071	0.49071	Q9HD34	LYRM4	LYR motif-containing protein 4	LYRM4_HUMAN	3	32.262	1.32262	ventral	dorsal	mitochondrial matrix,nuclear body		small molecule metabolic process
ventral / dorsal	P15289	P15289	0.31079	0.31079	0.364995	15	0.392052	0.392052	P15289	ARSA	Arylsulfatase A	ARSA_HUMAN	8	24.0387	1.24039	ventral	dorsal	extracellular region,lysosome,endoplasmic reticulum lumen,azurophil granule lumen,lysosomal lumen,extracellular exosome	arylsulfatase activity,cerebroside-sulfatase activity,calcium ion binding,protein binding,sulfuric ester hydrolase activity	glycosphingolipid metabolic process,neutrophil degranulation,post-translational protein modification
ventral / dorsal	Q8NI08	Q8NI08	-0.239519	0.239519	0.379235	15	-0.254313	0.254313	Q8NI08	NCOA7	Nuclear receptor coactivator 7	NCOA7_HUMAN	29	-15.2972	0.847028	ventral	dorsal	intracellular,nucleus	protein binding,ligand-dependent nuclear receptor transcription coactivator activity,nuclear hormone receptor binding	transcription, DNA-templated,positive regulation of transcription from RNA polymerase II promoter,negative regulation of peptidyl-cysteine S-nitrosylation,negative regulation of oxidative stress-induced neuron death
ventral / dorsal	P56385	P56385	0.420269	0.420269	0.381517	15	0.474914	0.474914	P56385	ATP5I	ATP synthase subunit e, mitochondrial	ATP5I_HUMAN	7	33.8177	1.33818	ventral	dorsal	mitochondrial proton-transporting ATP synthase complex, coupling factor F(o),mitochondrion,mitochondrial inner membrane,mitochondrial proton-transporting ATP synthase complex	hydrogen ion transmembrane transporter activity,transmembrane transporter activity,ATPase activity	ATP biosynthetic process,cristae formation,mitochondrial ATP synthesis coupled proton transport
ventral / dorsal	P61978	P61978	0.276347	0.276347	0.383444	40	0.371746	0.371746	P61978	HNRNPK	Heterogeneous nuclear ribonucleoprotein K	HNRPK_HUMAN	19	21.1124	1.21112	ventral	dorsal	nuclear chromatin,podosome,nucleus,nucleoplasm,cytoplasm,focal adhesion,membrane,extracellular matrix,cell projection,extracellular exosome,catalytic step 2 spliceosome	RNA polymerase II core promoter proximal region sequence-specific DNA binding,transcriptional activator activity, RNA polymerase II core promoter proximal region sequence-specific binding,single-stranded DNA binding,RNA binding,protein binding,protein domain specific binding,cadherin binding	mRNA splicing, via spliceosome,transcription from RNA polymerase II promoter,RNA processing,signal transduction,regulation of low-density lipoprotein particle clearance,viral process,RNA metabolic process,negative regulation of apoptotic process,positive regulation of low-density lipoprotein particle receptor biosynthetic process,positive regulation of transcription from RNA polymerase II promote…
ventral / dorsal	P26641	P26641	0.352771	0.352771	0.388392	65	0.217412	0.217412	P26641	EEF1G	Elongation factor 1-gamma	EF1G_HUMAN	23	27.7011	1.27701	ventral	dorsal	nucleus,cytoplasm,cytosol,membrane,extracellular exosome,endoplasmic reticulum	translation elongation factor activity,glutathione transferase activity,protein binding,cadherin binding	translational elongation,glutathione metabolic process,response to virus
ventral / dorsal	Q9UPA5	Q9UPA5	-0.158951	0.158951	0.388392	45	-0.159947	0.159947	Q9UPA5	BSN	Protein bassoon	BSN_HUMAN	37	-10.4324	0.895676	ventral	dorsal	nucleus,cell surface,postsynaptic density,cell junction,axon,dendrite,neuron projection terminus,presynaptic active zone,cytoskeleton of presynaptic active zone,excitatory synapse	metal ion binding	chemical synaptic transmission,synapse assembly,protein localization to synapse,presynapse to nucleus signaling pathway
ventral / dorsal	Q9HCJ6	Q9HCJ6	-0.14699	0.14699	0.391442	75	-0.218126	0.218126	Q9HCJ6	VAT1L	Synaptic vesicle membrane protein VAT-1 homolog-like	VAT1L_HUMAN	33	-9.68673	0.903133	ventral	dorsal		protein binding,zinc ion binding,oxidoreductase activity	oxidation-reduction process
ventral / dorsal	P50897	P50897	-0.409131	0.409131	0.397131	10	-0.500025	0.500025	P50897	PPT1	Palmitoyl-protein thioesterase 1	PPT1_HUMAN	11	-24.6923	0.753077	ventral	dorsal	extracellular region,nucleus,lysosome,Golgi apparatus,cytosol,synaptic vesicle,membrane,axon,dendrite,neuronal cell body,lysosomal lumen,membrane raft,extracellular exosome	protein binding,palmitoyl-(protein) hydrolase activity,palmitoyl-CoA hydrolase activity	protein depalmitoylation,receptor-mediated endocytosis,pinocytosis,lysosomal lumen acidification,chemical synaptic transmission,neurotransmitter secretion,nervous system development,brain development,visual perception,grooming behavior,associative learning,adult locomotory behavior,protein transport,lipid catabolic process,sphingolipid catabolic process,protein catabolic process,negative regulati…
ventral / dorsal	Q92522	Q92522	0.797133	0.797133	0.401415	15	0.468624	0.468624	Q92522	H1FX	Histone H1x	H1X_HUMAN	5	73.7644	1.73764	ventral	dorsal	nucleosome,nucleus,nucleolus	DNA binding,RNA binding,cadherin binding	nucleosome assembly
ventral / dorsal	O60936	O60936	0.554093	0.554093	0.401415	5	0.674257	0.674257	O60936	NOL3	Nucleolar protein 3	NOL3_HUMAN	5	46.8245	1.46825	ventral	dorsal	nucleolus,mitochondrion,cytosol,membrane,sarcoplasmic reticulum	RNA binding,death receptor binding,calcium ion binding,protein binding,death effector domain binding,identical protein binding,cysteine-type endopeptidase inhibitor activity involved in apoptotic process,caspase binding	response to hypoxia,blood vessel remodeling,response to ischemia,mRNA splice site selection,RNA splicing,cardiac muscle cell apoptotic process,negative regulation of cardiac muscle cell apoptotic process,negative regulation of tumor necrosis factor-mediated signaling pathway,negative regulation of muscle atrophy,release of sequestered calcium ion into cytosol by sarcoplasmic reticulum,response to…
ventral / dorsal	P06396	P06396	0.209599	0.209599	0.401415	105	0.181852	0.181852	P06396	GSN	Gelsolin	GELS_HUMAN	51	15.6367	1.15637	ventral	dorsal	ruffle,podosome,extracellular region,extracellular space,cytoplasm,cytosol,plasma membrane,focal adhesion,actin cytoskeleton,sarcoplasm,lamellipodium,actin cap,cortical actin cytoskeleton,secretory granule lumen,myelin sheath,perinuclear region of cytoplasm,extracellular exosome,blood microparticle,ficolin-1-rich granule lumen,nucleus	actin binding,calcium ion binding,protein binding,protein domain specific binding,myosin II binding,actin filament binding	phagocytosis, engulfment,aging,positive regulation of gene expression,oligodendrocyte development,striated muscle atrophy,actin filament polymerization,protein destabilization,tissue regeneration,sequestering of actin monomers,neutrophil degranulation,cellular protein metabolic process,actin nucleation,response to ethanol,negative regulation of viral entry into host cell,phosphatidylinositol-medi…
ventral / dorsal	P59665;P59666	P59665;P59666	-0.907657	0.907657	0.402942	10	-0.540303	0.540303	P59665;P59666	DEFA1;DEFA3	Neutrophil defensin 1;Neutrophil defensin 3	DEF1_HUMAN;DEF3_HUMAN	2	-46.695	0.53305	ventral	dorsal	extracellular region,extracellular space,Golgi lumen,azurophil granule lumen,extracellular exosome,extracellular matrix;extracellular region,extracellular space,Golgi lumen,azurophil granule lumen,extracellular exosome	;molecular_function,protein homodimerization activity	innate immune response in mucosa,chemotaxis,immune response,T cell chemotaxis,antimicrobial humoral response,antibacterial humoral response,intracellular estrogen receptor signaling pathway,killing of cells of other organism,defense response to protozoan,neutrophil degranulation,pore formation in membrane of other organism during symbiotic interaction,defense response to Gram-positive bacterium,d…
ventral / dorsal	Q01518	Q01518	-0.302207	0.302207	0.404721	70	-0.193924	0.193924	Q01518	CAP1	Adenylyl cyclase-associated protein 1	CAP1_HUMAN	27	-18.8989	0.811011	ventral	dorsal	extracellular region,plasma membrane,focal adhesion,cortical actin cytoskeleton,azurophil granule lumen,extracellular exosome	actin binding,adenylate cyclase binding	cell morphogenesis,ameboidal-type cell migration,receptor-mediated endocytosis,establishment or maintenance of cell polarity,signal transduction,activation of adenylate cyclase activity,actin polymerization or depolymerization,neutrophil degranulation
ventral / dorsal	Q15366	Q15366	0.20218	0.20218	0.405128	40	0.222069	0.222069	Q15366	PCBP2	Poly(rC)-binding protein 2	PCBP2_HUMAN	14	15.0435	1.15044	ventral	dorsal	nucleus,nucleoplasm,cytoplasm,cytosol,focal adhesion,membrane,intracellular ribonucleoprotein complex,extracellular exosome	RNA binding,protein binding,enzyme binding,ubiquitin protein ligase binding,C-rich single-stranded DNA binding	mRNA splicing, via spliceosome,RNA metabolic process,mRNA metabolic process,negative regulation of type I interferon production,viral RNA genome replication,proteasome-mediated ubiquitin-dependent protein catabolic process,innate immune response,negative regulation of defense response to virus,defense response to virus,IRES-dependent viral translational initiation
ventral / dorsal	Q9BZV1	Q9BZV1	-0.247356	0.247356	0.405649	15	-0.21086	0.21086	Q9BZV1	UBXN6	UBX domain-containing protein 6	UBXN6_HUMAN	20	-15.7561	0.842439	ventral	dorsal	nucleus,cytoplasm,lysosomal membrane,microtubule organizing center,cytosol,extrinsic component of membrane,early endosome membrane,late endosome membrane,protein complex,extracellular exosome	molecular_function,protein binding	biological_process,macroautophagy,endosome to lysosome transport via multivesicular body sorting pathway,ERAD pathway
ventral / dorsal	O14558	O14558	-0.268498	0.268498	0.411629	15	-0.333226	0.333226	O14558	HSPB6	Heat shock protein beta-6	HSPB6_HUMAN	7	-16.9817	0.830183	ventral	dorsal	extracellular region,nucleus,cytoplasm	structural constituent of eye lens,protein binding,protein homodimerization activity,unfolded protein binding,chaperone binding	regulation of muscle contraction,negative regulation of cardiac muscle cell apoptotic process,positive regulation of angiogenesis,chaperone-mediated protein folding
ventral / dorsal	P49593	P49593	-0.186673	0.186673	0.411684	15	-0.159929	0.159929	P49593	PPM1F	Protein phosphatase 1F	PPM1F_HUMAN	14	-12.1371	0.878629	ventral	dorsal	cytosol,protein complex,perinuclear region of cytoplasm	protein serine/threonine phosphatase activity,protein binding,phosphatase activity,calmodulin-dependent protein phosphatase activity,metal ion binding	negative regulation of protein kinase activity,positive regulation of gene expression,positive regulation of epithelial cell migration,positive regulation of cell-substrate adhesion,histone dephosphorylation,negative regulation of peptidyl-serine phosphorylation,cellular response to drug,peptidyl-threonine dephosphorylation,positive regulation of cysteine-type endopeptidase activity involved in a…
ventral / dorsal	Q92623	Q92623	0.113318	0.113318	0.411684	10	0.116162	0.116162	Q92623	TTC9	Tetratricopeptide repeat protein 9A	TTC9A_HUMAN	6	8.17135	1.08171	ventral	dorsal
ventral / dorsal	P00915	P00915	0.106557	0.106557	0.411684	15	0.350469	0.350469	P00915	CA1	Carbonic anhydrase 1	CAH1_HUMAN	18	7.66558	1.07666	ventral	dorsal	cytosol,extracellular exosome	arylesterase activity,carbonate dehydratase activity,protein binding,zinc ion binding,hydro-lyase activity	one-carbon metabolic process,bicarbonate transport
ventral / dorsal	Q4G0F5	Q4G0F5	-0.224741	0.224741	0.413036	10	-0.253073	0.253073	Q4G0F5	VPS26B	Vacuolar protein sorting-associated protein 26B	VP26B_HUMAN	19	-14.4251	0.855749	ventral	dorsal	endosome,early endosome,late endosome,cytosol,retromer complex,retromer, cargo-selective complex	protein binding,protein transporter activity	intracellular protein transport,regulation of macroautophagy,retrograde transport, endosome to Golgi
ventral / dorsal	P23515	P23515	0.6576	0.6576	0.422994	25	0.627381	0.627381	P23515	OMG	Oligodendrocyte-myelin glycoprotein	OMGP_HUMAN	11	57.7457	1.57746	ventral	dorsal	proteinaceous extracellular matrix,extracellular space,plasma membrane,anchored component of membrane		cell adhesion,axonogenesis,negative regulation of axonogenesis
ventral / dorsal	O00562	O00562	0.268391	0.268391	0.422994	10	0.265975	0.265975	O00562	PITPNM1	Membrane-associated phosphatidylinositol transfer protein 1	PITM1_HUMAN	11	20.4464	1.20446	ventral	dorsal	cytoplasmic mRNA processing body,endoplasmic reticulum membrane,lipid particle,cytosol,membrane,midbody,cleavage furrow,Golgi cisterna membrane	protein binding,phosphatidylinositol transporter activity,phosphatidylcholine binding,phosphatidylinositol binding,metal ion binding,phosphatidic acid binding	lipid metabolic process,phosphatidylinositol biosynthetic process,brain development,phototransduction,protein transport,phospholipid transport
ventral / dorsal	P54750	P54750	-0.192356	0.192356	0.423236	10	-0.208217	0.208217	P54750	PDE1A	Calcium/calmodulin-dependent 3',5'-cyclic nucleotide phosphodiesterase 1A	PDE1A_HUMAN	12	-12.4825	0.875175	ventral	dorsal	nucleus,cytosol,neuronal cell body	3',5'-cyclic-AMP phosphodiesterase activity,calmodulin-dependent cyclic-nucleotide phosphodiesterase activity,calmodulin binding,cGMP binding,metal ion binding,3',5'-cyclic-GMP phosphodiesterase activity,calcium- and calmodulin-regulated 3',5'-cyclic-GMP phosphodiesterase activity	cAMP catabolic process,signal transduction,regulation of smooth muscle cell apoptotic process,cGMP catabolic process,regulation of smooth muscle cell proliferation
ventral / dorsal	Q92542	Q92542	-0.443251	0.443251	0.42732	10	-0.376432	0.376432	Q92542	NCSTN	Nicastrin	NICA_HUMAN	14	-26.4525	0.735475	ventral	dorsal	lysosomal membrane,endoplasmic reticulum,Golgi apparatus,plasma membrane,integral component of plasma membrane,focal adhesion,membrane,integral component of membrane,azurophil granule membrane,melanosome,extracellular exosome,gamma-secretase complex	endopeptidase activity,protein binding	myeloid cell homeostasis,proteolysis,membrane protein ectodomain proteolysis,Notch signaling pathway,Notch receptor processing,protein processing,membrane protein intracellular domain proteolysis,beta-amyloid formation,T cell proliferation,amyloid precursor protein metabolic process,amyloid precursor protein catabolic process,positive regulation of apoptotic process,positive regulation of catalyt…
ventral / dorsal	Q9UI40	Q9UI40	-0.200973	0.200973	0.431132	20	-0.214335	0.214335	Q9UI40	SLC24A2	Sodium/potassium/calcium exchanger 2	NCKX2_HUMAN	7	-13.0036	0.869964	ventral	dorsal	plasma membrane,integral component of plasma membrane	calcium channel activity,calcium ion binding,calcium, potassium:sodium antiporter activity,symporter activity,nickel cation binding,manganese ion binding,potassium ion binding,sodium ion binding,cadmium ion binding,protein dimerization activity	ion transport,potassium ion transport,cellular calcium ion homeostasis,visual perception,learning,memory,ion transmembrane transport,sodium ion transmembrane transport,response to stimulus,long-term synaptic potentiation,long term synaptic depression,calcium ion transmembrane transport
ventral / dorsal	O75936	O75936	-0.511758	0.511758	0.431384	15	-0.382034	0.382034	O75936	BBOX1	Gamma-butyrobetaine dioxygenase	BODG_HUMAN	14	-29.8633	0.701367	ventral	dorsal	mitochondrion,cytosol,extracellular exosome	iron ion binding,protein binding,zinc ion binding,gamma-butyrobetaine dioxygenase activity,identical protein binding	carnitine biosynthetic process,oxidation-reduction process
ventral / dorsal	Q6PIU2	Q6PIU2	-0.225798	0.225798	0.433412	40	-0.167808	0.167808	Q6PIU2	NCEH1	Neutral cholesterol ester hydrolase 1	NCEH1_HUMAN	16	-14.4878	0.855122	ventral	dorsal	endoplasmic reticulum membrane,membrane,integral component of membrane	sterol esterase activity,serine hydrolase activity	xenobiotic metabolic process,catabolic process,lipid catabolic process,low-density lipoprotein particle clearance
ventral / dorsal	P38646	P38646	0.0265681	0.0265681	0.434248	160	0.151372	0.151372	P38646	HSPA9	Stress-70 protein, mitochondrial	GRP75_HUMAN	52	1.85862	1.01859	ventral	dorsal	nucleolus,cytoplasm,mitochondrion,focal adhesion,extracellular matrix,mitochondrial nucleoid,myelin sheath,host cell,extracellular exosome	RNA binding,protein binding,ATP binding,ubiquitin protein ligase binding,unfolded protein binding	protein folding,protein export from nucleus,erythrocyte differentiation,negative regulation of apoptotic process,negative regulation of erythrocyte differentiation,negative regulation of hematopoietic stem cell differentiation
ventral / dorsal	Q9BQ95	Q9BQ95	-0.679306	0.679306	0.436936	5	-0.796594	0.796594	Q9BQ95	ECSIT	Evolutionarily conserved signaling intermediate in Toll pathway, mitochondrial	ECSIT_HUMAN	11	-37.5534	0.624466	ventral	dorsal	nucleus,nucleoplasm,cytoplasm,mitochondrion,mitochondrial inner membrane,cytosol	protein binding,oxidoreductase activity, acting on NAD(P)H	mitochondrial respiratory chain complex I assembly,innate immune response,regulation of oxidoreductase activity,oxidation-reduction process
ventral / dorsal	P0DN79;P35520	P0DN79;P35520	0.275125	0.275125	0.436936	5	0.247982	0.247982	P0DN79;P35520	CBSL;CBS	Cystathionine beta-synthase-like protein;Cystathionine beta-synthase	CBSL_HUMAN;CBS_HUMAN	15	21.0099	1.2101	ventral	dorsal	nucleus,cytoplasm;nucleus,cytoplasm,cytosol	cystathionine beta-synthase activity,metal ion binding;cystathionine beta-synthase activity,protein binding,oxygen binding,enzyme binding,heme binding,pyridoxal phosphate binding,ubiquitin protein ligase binding,identical protein binding,protein homodimerization activity,metal ion binding,nitrite reductase (NO-forming) activity,carbon monoxide binding,nitric oxide binding,modified amino acid bind…	cysteine biosynthetic process from serine,cysteine biosynthetic process via cystathionine;cysteine biosynthetic process from serine,L-serine metabolic process,L-serine catabolic process,cysteine biosynthetic process via cystathionine,cysteine biosynthetic process,transsulfuration,L-cysteine catabolic process,DNA protection,homocysteine catabolic process,homocysteine metabolic process,oxidation-re…
ventral / dorsal	P59998	P59998	-0.202598	0.202598	0.436936	20	-0.233389	0.233389	P59998	ARPC4	Actin-related protein 2/3 complex subunit 4	ARPC4_HUMAN	10	-13.1016	0.868984	ventral	dorsal	cytosol,Arp2/3 protein complex,cell projection,extracellular exosome	structural constituent of cytoskeleton,protein binding,enzyme binding,protein binding, bridging,actin filament binding	actin filament polymerization,Arp2/3 complex-mediated actin nucleation,Fc-gamma receptor signaling pathway involved in phagocytosis,actin nucleation,ephrin receptor signaling pathway,membrane organization
ventral / dorsal	P00441	P00441	-0.0643078	0.0643078	0.436936	40	0.492052	0.492052	P00441	SOD1	Superoxide dismutase [Cu-Zn]	SODC_HUMAN	14	-4.35959	0.956404	ventral	dorsal	extracellular region,extracellular space,nucleus,nucleoplasm,cytoplasm,mitochondrion,mitochondrial intermembrane space,mitochondrial matrix,lysosome,peroxisome,cytosol,extracellular matrix,dense core granule,cytoplasmic vesicle,dendrite cytoplasm,neuronal cell body,myelin sheath,protein complex,extracellular exosome,axon cytoplasm,plasma membrane	superoxide dismutase activity,copper ion binding,protein binding,zinc ion binding,protein phosphatase 2B binding,identical protein binding,protein homodimerization activity,Rac GTPase binding,chaperone binding	activation of MAPK activity,response to superoxide,ovarian follicle development,positive regulation of cytokine production,placenta development,retina homeostasis,response to amphetamine,myeloid cell homeostasis,platelet degranulation,glutathione metabolic process,superoxide metabolic process,cellular iron ion homeostasis,spermatogenesis,embryo implantation,cell aging,sensory perception of sound,…
ventral / dorsal	Q9NQW7	Q9NQW7	-0.333148	0.333148	0.437246	15	-0.483685	0.483685	Q9NQW7	XPNPEP1	Xaa-Pro aminopeptidase 1	XPP1_HUMAN	26	-20.6197	0.793803	ventral	dorsal	cytoplasm,cytosol,extracellular exosome	aminopeptidase activity,manganese ion binding,protein homodimerization activity,metalloaminopeptidase activity	proteolysis,bradykinin catabolic process
ventral / dorsal	Q93045	Q93045	0.231604	0.231604	0.439615	10	0.503972	0.503972	Q93045	STMN2	Stathmin-2	STMN2_HUMAN	5	17.414	1.17414	ventral	dorsal	cytoplasm,endosome,Golgi apparatus,membrane,lamellipodium,axon,growth cone,neuron projection,neuronal cell body,perinuclear region of cytoplasm	protein binding,tubulin binding,calcium-dependent protein binding	negative regulation of microtubule depolymerization,positive regulation of neuron projection development,negative regulation of neuron projection development,negative regulation of microtubule polymerization,positive regulation of microtubule depolymerization,cellular response to nerve growth factor stimulus
ventral / dorsal	Q02153	Q02153	-0.422726	0.422726	0.439739	5	-0.459742	0.459742	Q02153	GUCY1B3	Guanylate cyclase soluble subunit beta-1	GCYB1_HUMAN	22	-25.3986	0.746014	ventral	dorsal	plasma membrane,guanylate cyclase complex, soluble	guanylate cyclase activity,receptor activity,protein binding,GTP binding,heme binding,metal ion binding,adenylate cyclase activity	cGMP biosynthetic process,nitric oxide mediated signal transduction,blood circulation,nitric oxide-cGMP-mediated signaling pathway,cellular response to nitric oxide
ventral / dorsal	P55290	P55290	0.381514	0.381514	0.439739	10	0.506589	0.506589	P55290	CDH13	Cadherin-13	CAD13_HUMAN	4	30.2708	1.30271	ventral	dorsal	extracellular space,cytoplasm,plasma membrane,caveola,focal adhesion,external side of plasma membrane,anchored component of membrane,neuron projection,perinuclear region of cytoplasm,extracellular exosome	calcium ion binding,low-density lipoprotein particle binding,protein homodimerization activity,cadherin binding,adiponectin binding,lipoprotein particle binding	mitotic cell cycle,positive regulation of endothelial cell proliferation,positive regulation of cell-matrix adhesion,sprouting angiogenesis,homophilic cell adhesion via plasma membrane adhesion molecules,negative regulation of cell adhesion,Rho protein signal transduction,negative regulation of cell proliferation,calcium-dependent cell-cell adhesion via plasma membrane cell adhesion molecules,Rac…
ventral / dorsal	P48751	P48751	-0.371132	0.371132	0.439739	15	-0.387061	0.387061	P48751	SLC4A3	Anion exchange protein 3	B3A3_HUMAN	17	-22.6825	0.773175	ventral	dorsal	plasma membrane,integral component of plasma membrane,membrane	inorganic anion exchanger activity,sodium:bicarbonate symporter activity,anion:anion antiporter activity	transport,inorganic anion transport,bicarbonate transport,sodium ion transmembrane transport,regulation of intracellular pH,anion transmembrane transport
ventral / dorsal	Q9H019	Q9H019	-0.221423	0.221423	0.440468	10	-0.257096	0.257096	Q9H019	MTFR1L	Mitochondrial fission regulator 1-like	MFR1L_HUMAN	9	-14.2281	0.857719	ventral	dorsal	mitochondrion	protein binding	mitochondrial fission,aerobic respiration
ventral / dorsal	P49411	P49411	-0.141016	0.141016	0.440468	70	-0.172375	0.172375	P49411	TUFM	Elongation factor Tu, mitochondrial	EFTU_HUMAN	18	-9.31196	0.90688	ventral	dorsal	mitochondrion,mitochondrial inner membrane,membrane,mitochondrial nucleoid,myelin sheath,extracellular exosome	RNA binding,translation elongation factor activity,GTPase activity,protein binding,GTP binding	translational elongation,response to ethanol
ventral / dorsal	Q8NCA5	Q8NCA5	0.518027	0.518027	0.44167	10	0.530203	0.530203	Q8NCA5	FAM98A	Protein FAM98A	FA98A_HUMAN	12	43.1996	1.432	ventral	dorsal	tRNA-splicing ligase complex	RNA binding,protein binding
ventral / dorsal	Q9H1E3	Q9H1E3	0.471241	0.471241	0.44167	10	0.428371	0.428371	Q9H1E3	NUCKS1	Nuclear ubiquitous casein and cyclin-dependent kinase substrate 1	NUCKS_HUMAN	6	38.6302	1.3863	ventral	dorsal	chromatin,nuclear chromatin,nucleus,nucleolus,cytoplasm	transcriptional activator activity, RNA polymerase II core promoter proximal region sequence-specific binding,chromatin binding,double-stranded DNA binding,single-stranded DNA binding,RNA binding,transcription factor binding	double-strand break repair via homologous recombination,cellular glucose homeostasis,regulation of DNA replication,chromatin organization,regulation of transcription from RNA polymerase II promoter,transcription from RNA polymerase II promoter,release from viral latency,replication fork processing,gene conversion,interstrand cross-link repair,positive regulation by host of viral transcription,pos…
ventral / dorsal	Q14112	Q14112	-0.386269	0.386269	0.44167	10	-0.326533	0.326533	Q14112	NID2	Nidogen-2	NID2_HUMAN	5	-23.4894	0.765106	ventral	dorsal	extracellular region,basement membrane,plasma membrane,extracellular matrix,extracellular exosome	calcium ion binding,protein binding,collagen binding	cell adhesion,cell-matrix adhesion,extracellular matrix organization,basement membrane organization
ventral / dorsal	P56556	P56556	0.118912	0.118912	0.44167	30	0.311087	0.311087	P56556	NDUFA6	NADH dehydrogenase [ubiquinone] 1 alpha subcomplex subunit 6	NDUA6_HUMAN	9	8.59159	1.08592	ventral	dorsal	mitochondrial inner membrane,mitochondrial respiratory chain complex I,mitochondrial membrane	NADH dehydrogenase (ubiquinone) activity	mitochondrial electron transport, NADH to ubiquinone,response to oxidative stress,mitochondrial respiratory chain complex I assembly
ventral / dorsal	Q9Y2G0	Q9Y2G0	-0.58582	0.58582	0.44708	5	-0.668129	0.668129	Q9Y2G0	EFR3B	Protein EFR3 homolog B	EFR3B_HUMAN	23	-33.373	0.66627	ventral	dorsal	cytosol,plasma membrane	protein binding	phosphatidylinositol phosphorylation,establishment of protein localization to plasma membrane
ventral / dorsal	Q5JSH3	Q5JSH3	-0.202794	0.202794	0.447566	15	-0.24623	0.24623	Q5JSH3	WDR44	WD repeat-containing protein 44	WDR44_HUMAN	43	-13.1134	0.868866	ventral	dorsal	Golgi apparatus,cytosol,endosome membrane,perinuclear region of cytoplasm
ventral / dorsal	P08758	P08758	0.131056	0.131056	0.447566	70	0.250425	0.250425	P08758	ANXA5	Annexin A5	ANXA5_HUMAN	37	9.50953	1.0951	ventral	dorsal	extracellular region,intracellular,cytoplasm,cytosol,focal adhesion,external side of plasma membrane,membrane,extracellular exosome,endothelial microparticle	phospholipase inhibitor activity,calcium ion binding,protein binding,phospholipid binding,calcium-dependent phospholipid binding	platelet degranulation,signal transduction,blood coagulation,response to organic substance,negative regulation of apoptotic process,negative regulation of catalytic activity,negative regulation of coagulation
ventral / dorsal	P13716	P13716	0.177428	0.177428	0.44935	20	0.340079	0.340079	P13716	ALAD	Delta-aminolevulinic acid dehydratase	HEM2_HUMAN	26	13.0866	1.13087	ventral	dorsal	extracellular region,nucleus,cytosol,proteasome core complex,secretory granule lumen,extracellular exosome,ficolin-1-rich granule lumen	catalytic activity,porphobilinogen synthase activity,zinc ion binding,identical protein binding,proteasome core complex binding	response to hypoxia,protoporphyrinogen IX biosynthetic process,heme biosynthetic process,response to oxidative stress,response to herbicide,response to iron ion,response to zinc ion,response to aluminum ion,response to ionizing radiation,response to vitamin B1,response to selenium ion,response to activity,response to cobalt ion,response to lipopolysaccharide,response to vitamin E,response to drug…
ventral / dorsal	P16435	P16435	-0.498234	0.498234	0.451309	10	-0.47228	0.47228	P16435	POR	NADPH--cytochrome P450 reductase	NCPR_HUMAN	26	-29.2027	0.707973	ventral	dorsal	mitochondrion,endoplasmic reticulum membrane,membrane,integral component of membrane,intracellular membrane-bounded organelle	NADPH-hemoprotein reductase activity,cytochrome-b5 reductase activity, acting on NAD(P)H,protein binding,nitric oxide dioxygenase activity,electron carrier activity,FMN binding,hydrolase activity,enzyme binding,iron-cytochrome-c reductase activity,flavin adenine dinucleotide binding,NADP binding	regulation of growth plate cartilage chondrocyte proliferation,xenobiotic metabolic process,response to nutrient,carnitine metabolic process,flavonoid metabolic process,internal peptidyl-lysine acetylation,fatty acid oxidation,positive regulation of chondrocyte differentiation,positive regulation of monooxygenase activity,response to drug,negative regulation of cysteine-type endopeptidase activit…
ventral / dorsal	Q9H4G4	Q9H4G4	0.338037	0.338037	0.451309	15	0.309947	0.309947	Q9H4G4	GLIPR2	Golgi-associated plant pathogenesis-related protein 1	GAPR1_HUMAN	7	26.4036	1.26404	ventral	dorsal	Golgi membrane,extracellular exosome	protein homodimerization activity	positive regulation of epithelial cell migration,positive regulation of epithelial to mesenchymal transition,positive regulation of ERK1 and ERK2 cascade
ventral / dorsal	Q7Z6Z7	Q7Z6Z7	0.0965518	0.0965518	0.451309	30	0.188505	0.188505	Q7Z6Z7	HUWE1	E3 ubiquitin-protein ligase HUWE1	HUWE1_HUMAN	72	6.92149	1.06921	ventral	dorsal	extracellular region,nucleus,nucleoplasm,cytoplasm,cytosol,membrane,secretory granule lumen,extracellular exosome,ficolin-1-rich granule lumen	DNA binding,RNA binding,ubiquitin-protein transferase activity,protein binding,ubiquitin protein ligase activity	protein polyubiquitination,base-excision repair,protein monoubiquitination,histone ubiquitination,cell differentiation,protein ubiquitination involved in ubiquitin-dependent protein catabolic process,neutrophil degranulation,positive regulation of protein targeting to mitochondrion
ventral / dorsal	Q96I99	Q96I99	-0.217357	0.217357	0.452105	5	-0.236607	0.236607	Q96I99	SUCLG2	Succinate--CoA ligase [GDP-forming] subunit beta, mitochondrial	SUCB2_HUMAN	13	-13.986	0.86014	ventral	dorsal	mitochondrion,mitochondrial matrix,plasma membrane,succinate-CoA ligase complex (GDP-forming)	succinate-CoA ligase (GDP-forming) activity,ATP binding,GTP binding,GDP binding,metal ion binding,protein heterodimerization activity	tricarboxylic acid cycle,succinyl-CoA metabolic process,succinate metabolic process
ventral / dorsal	Q96N66	Q96N66	-0.175869	0.175869	0.454416	15	-0.342784	0.342784	Q96N66	MBOAT7	Lysophospholipid acyltransferase 7	MBOA7_HUMAN	8	-11.4766	0.885234	ventral	dorsal	endoplasmic reticulum membrane,membrane,integral component of membrane	1-acylglycerol-3-phosphate O-acyltransferase activity,protein binding,2-acylglycerol-3-phosphate O-acyltransferase activity,lysophospholipid acyltransferase activity	phospholipid biosynthetic process,ventricular system development,layer formation in cerebral cortex,phosphatidylinositol acyl-chain remodeling
ventral / dorsal	Q16134	Q16134	-0.168899	0.168899	0.45724	40	-0.135655	0.135655	Q16134	ETFDH	Electron transfer flavoprotein-ubiquinone oxidoreductase, mitochondrial	ETFD_HUMAN	22	-11.0479	0.889521	ventral	dorsal	mitochondrial matrix,mitochondrial electron transfer flavoprotein complex,integral component of mitochondrial inner membrane,mitochondrial membrane	electron-transferring-flavoprotein dehydrogenase activity,electron carrier activity,oxidoreductase activity,oxidoreductase activity, oxidizing metal ions with flavin as acceptor,metal ion binding,quinone binding,ubiquinone binding,flavin adenine dinucleotide binding,4 iron, 4 sulfur cluster binding	response to oxidative stress,electron transport chain,respiratory electron transport chain,fatty acid beta-oxidation using acyl-CoA dehydrogenase
ventral / dorsal	P62861	P62861	0.534336	0.534336	0.457992	15	0.450586	0.450586	P62861	FAU	40S ribosomal protein S30	RS30_HUMAN	3	44.8276	1.44828	ventral	dorsal
ventral / dorsal	Q14956	Q14956	-0.881261	0.881261	0.460272	5	-0.998566	0.998566	Q14956	GPNMB	Transmembrane glycoprotein NMB	GPNMB_HUMAN	2	-45.7107	0.542893	ventral	dorsal	plasma membrane,integral component of plasma membrane,integral component of membrane,melanosome	integrin binding,protein binding,heparin binding,chemoattractant activity,syndecan binding,receptor agonist activity	osteoblast differentiation,negative regulation of cytokine production,positive regulation of protein phosphorylation,cell adhesion,signal transduction,cell-cell signaling,negative regulation of cell proliferation,bone mineralization,positive regulation of cell migration,positive regulation of protein autophosphorylation,negative regulation of tumor necrosis factor production,regulation of tissue …
ventral / dorsal	P30086	P30086	0.0144715	0.0144715	0.460554	50	0.523286	0.523286	P30086	PEBP1	Phosphatidylethanolamine-binding protein 1	PEBP1_HUMAN	25	1.00814	1.01008	ventral	dorsal	nucleus,cytosol,extracellular exosome	RNA binding,serine-type endopeptidase inhibitor activity,protein binding,ATP binding,phosphatidylethanolamine binding,enzyme binding,protein kinase binding	MAPK cascade,negative regulation of endopeptidase activity
ventral / dorsal	Q9Y5L3	Q9Y5L3	0.615393	0.615393	0.461995	5	0.553444	0.553444	Q9Y5L3	ENTPD2	Ectonucleoside triphosphate diphosphohydrolase 2	ENTP2_HUMAN	12	53.1975	1.53197	ventral	dorsal	basal lamina,endoplasmic reticulum membrane,plasma membrane,integral component of membrane,extracellular exosome	ATP binding,nucleoside-diphosphatase activity,nucleoside-triphosphatase activity	G-protein coupled receptor signaling pathway,purine ribonucleoside diphosphate catabolic process,platelet activation,nucleobase-containing small molecule catabolic process
ventral / dorsal	Q13838	Q13838	0.10156	0.10156	0.461997	20	0.169722	0.169722	Q13838	DDX39B	Spliceosome RNA helicase DDX39B	DX39B_HUMAN	11	7.2933	1.07293	ventral	dorsal	transcription export complex,nucleus,nucleoplasm,spliceosomal complex,nucleolus,nuclear matrix,nuclear speck,host cell,U4 snRNP,U6 snRNP,cytoplasm	RNA binding,ATP-dependent RNA helicase activity,protein binding,ATP binding,RNA-dependent ATPase activity,ATPase activity,U6 snRNA binding,U4 snRNA binding,protein complex binding,identical protein binding,ATP-dependent protein binding	spliceosomal complex assembly,mRNA splicing, via spliceosome,liver development,termination of RNA polymerase II transcription,RNA export from nucleus,mRNA export from nucleus,RNA splicing,RNA secondary structure unwinding,mRNA 3'-end processing,positive regulation of DNA-templated transcription, elongation,positive regulation of translation,viral mRNA export from host cell nucleus,positive regula…
ventral / dorsal	P05455	P05455	0.491108	0.491108	0.462074	5	0.669149	0.669149	P05455	SSB	Lupus La protein	LA_HUMAN	19	40.5524	1.40552	ventral	dorsal	nuclear chromosome, telomeric region,nucleus,cytoplasm,intracellular ribonucleoprotein complex	tRNA binding,RNA binding,mRNA binding,protein binding,poly(U) RNA binding,sequence-specific mRNA binding,protein homodimerization activity	tRNA 5'-leader removal,tRNA modification,tRNA export from nucleus,tRNA processing,histone mRNA metabolic process,tRNA 3'-end processing,nuclear histone mRNA catabolic process,IRES-dependent viral translational initiation,protein localization to cytoplasmic stress granule
ventral / dorsal	O60888	O60888	0.33369	0.33369	0.462074	10	0.593167	0.593167	O60888	CUTA	Protein CutA	CUTA_HUMAN	6	26.0233	1.26023	ventral	dorsal	membrane,extracellular exosome	copper ion binding,protein binding,enzyme binding	protein localization,response to metal ion
ventral / dorsal	Q96PU8	Q96PU8	0.303427	0.303427	0.462074	10	0.366813	0.366813	Q96PU8	QKI	Protein quaking	QKI_HUMAN	10	23.4072	1.23407	ventral	dorsal	nucleus,cytoplasm	RNA binding,mRNA binding,protein binding,SH3 domain binding	vasculogenesis,mRNA processing,spermatid development,RNA splicing,positive regulation of gene expression,myelination,muscle cell differentiation,long-chain fatty acid biosynthetic process,mRNA transport,3'-UTR-mediated mRNA destabilization
ventral / dorsal	Q9H6U6	Q9H6U6	-0.264108	0.264108	0.462074	15	-0.270942	0.270942	Q9H6U6	BCAS3	Breast carcinoma-amplified sequence 3	BCAS3_HUMAN	19	-16.7286	0.832714	ventral	dorsal	nucleus,nucleolus,cytoplasm,cytoplasmic microtubule,cell leading edge,transcriptionally active chromatin,intermediate filament cytoskeleton,cell periphery	chromatin binding,protein binding,transcription factor binding,acetyltransferase activator activity,histone acetyltransferase binding,nuclear hormone receptor binding,histone binding,beta-tubulin binding	angiogenesis,transcription, DNA-templated,Golgi organization,positive regulation of endothelial cell migration,vesicle-mediated transport,microtubule organizing center organization,negative regulation of GTPase activity,tube formation,response to starvation,positive regulation of catalytic activity,positive regulation of GTPase activity,positive regulation of transcription from RNA polymerase II …
ventral / dorsal	Q9HCH3	Q9HCH3	-0.263996	0.263996	0.462074	50	-0.227612	0.227612	Q9HCH3	CPNE5	Copine-5	CPNE5_HUMAN	28	-16.7222	0.832778	ventral	dorsal	neuron projection,perikaryon,extracellular exosome	molecular_function	positive regulation of dendrite extension
ventral / dorsal	Q8N766	Q8N766	-0.262856	0.262856	0.462074	15	-0.328305	0.328305	Q8N766	EMC1	ER membrane protein complex subunit 1	EMC1_HUMAN	35	-16.6564	0.833436	ventral	dorsal	integral component of membrane,ER membrane protein complex		protein folding in endoplasmic reticulum
ventral / dorsal	Q9NX63	Q9NX63	-0.249451	0.249451	0.462074	45	-0.19553	0.19553	Q9NX63	CHCHD3	MICOS complex subunit MIC19	MIC19_HUMAN	15	-15.8784	0.841216	ventral	dorsal	nucleus,cytoplasm,mitochondrion,mitochondrial inner membrane,MICOS complex,extracellular exosome	transcriptional repressor activity, RNA polymerase II transcription regulatory region sequence-specific binding,protein binding,phosphatase binding,protein complex scaffold	negative regulation of transcription from RNA polymerase II promoter,transcription, DNA-templated,inner mitochondrial membrane organization,mitochondrial fusion,cristae formation
ventral / dorsal	Q9P2R7	Q9P2R7	-0.233094	0.233094	0.462074	55	-0.188811	0.188811	Q9P2R7	SUCLA2	Succinate--CoA ligase [ADP-forming] subunit beta, mitochondrial	SUCB1_HUMAN	18	-14.9192	0.850808	ventral	dorsal	mitochondrion,mitochondrial matrix,myelin sheath,extracellular exosome	succinate-CoA ligase (ADP-forming) activity,protein binding,ATP binding,metal ion binding	tricarboxylic acid cycle,succinyl-CoA metabolic process,succinate metabolic process,succinyl-CoA pathway
ventral / dorsal	Q6FI81	Q6FI81	-0.151703	0.151703	0.462074	10	-0.166467	0.166467	Q6FI81	CIAPIN1	Anamorsin	CPIN1_HUMAN	7	-9.98131	0.900187	ventral	dorsal	nucleoplasm,nucleolus,cytoplasm,mitochondrion,mitochondrial intermembrane space	protein binding,methyltransferase activity,metal ion binding,2 iron, 2 sulfur cluster binding	apoptotic process,iron-sulfur cluster assembly,hemopoiesis,methylation,negative regulation of apoptotic process
ventral / dorsal	Q9NYB9	Q9NYB9	-0.118868	0.118868	0.462074	20	-0.372021	0.372021	Q9NYB9	ABI2	Abl interactor 2	ABI2_HUMAN	13	-7.90898	0.92091	ventral	dorsal	cytoplasm,cytosol,cytoskeleton,lamellipodium,filopodium,SCAR complex	DNA binding,protein binding,cytoskeletal adaptor activity,SH3 domain binding,kinase binding,protein tyrosine kinase activator activity,ubiquitin protein ligase binding,protein complex binding,proline-rich region binding,Rac GTPase binding	movement of cell or subcellular component,cytoskeleton organization,actin polymerization or depolymerization,viral process,cell migration,Rac protein signal transduction,peptidyl-tyrosine phosphorylation,positive regulation of protein tyrosine kinase activity,positive regulation of Arp2/3 complex-mediated actin nucleation
ventral / dorsal	P24666	P24666	0.0211009	0.0211009	0.462074	20	0.334032	0.334032	P24666	ACP1	Low molecular weight phosphotyrosine protein phosphatase	PPAC_HUMAN	10	1.47335	1.01473	ventral	dorsal	cytoplasm,cytosol,cytoplasmic side of plasma membrane,sarcolemma,extracellular exosome	acid phosphatase activity,non-membrane spanning protein tyrosine phosphatase activity,protein binding	peptidyl-tyrosine dephosphorylation
ventral / dorsal	P01112	P01112	-0.20156	0.20156	0.464663	25	-0.183745	0.183745	P01112	HRAS	GTPase HRas	RASH_HUMAN	12	-13.039	0.86961	ventral	dorsal	Golgi membrane,nucleus,cytoplasm,Golgi apparatus,cytosol,plasma membrane,perinuclear region of cytoplasm	GTPase activity,protein binding,GTP binding,protein C-terminus binding,GDP binding	MAPK cascade,positive regulation of protein phosphorylation,stimulatory C-type lectin receptor signaling pathway,endocytosis,chemotaxis,cell cycle arrest,mitotic cell cycle checkpoint,signal transduction,cell surface receptor signaling pathway,epidermal growth factor receptor signaling pathway,Ras protein signal transduction,axon guidance,cell proliferation,positive regulation of cell proliferati…
ventral / dorsal	P62701	P62701	0.0978627	0.0978627	0.464663	40	0.184268	0.184268	P62701	RPS4X	40S ribosomal protein S4, X isoform	RS4X_HUMAN	18	7.01869	1.07019	ventral	dorsal	nucleoplasm,cytosol,ribosome,polysome,focal adhesion,small ribosomal subunit,membrane,cytosolic small ribosomal subunit,intracellular ribonucleoprotein complex,extracellular matrix,cytoplasmic ribonucleoprotein granule,extracellular exosome	RNA binding,structural constituent of ribosome,protein binding,rRNA binding	nuclear-transcribed mRNA catabolic process, nonsense-mediated decay,rRNA processing,translation,translational initiation,SRP-dependent cotranslational protein targeting to membrane,multicellular organism development,positive regulation of cell proliferation,viral transcription,positive regulation of translation
ventral / dorsal	Q16720	Q16720	-0.332899	0.332899	0.472653	30	-0.375733	0.375733	Q16720	ATP2B3	Plasma membrane calcium-transporting ATPase 3	AT2B3_HUMAN	29	-20.606	0.79394	ventral	dorsal	Golgi apparatus,plasma membrane,integral component of plasma membrane,intracellular membrane-bounded organelle,extracellular vesicle	calcium-transporting ATPase activity,protein binding,calmodulin binding,ATP binding,calcium ion transmembrane transporter activity,PDZ domain binding,metal ion binding	transport,ion transmembrane transport,regulation of cytosolic calcium ion concentration,calcium ion transmembrane transport,Requires Ontology,regulation of cardiac conduction,calcium ion export from cell
ventral / dorsal	P68104;Q5VTE0	P68104;Q5VTE0	0.298294	0.298294	0.472653	80	0.181741	0.181741	P68104;Q5VTE0	EEF1A1;EEF1A1P5	Elongation factor 1-alpha 1;Putative elongation factor 1-alpha-like 3	EF1A1_HUMAN;EF1A3_HUMAN	21	22.969	1.22969	ventral	dorsal	extracellular region,extracellular space,nucleus,nucleolus,cytoplasm,cytosol,eukaryotic translation elongation factor 1 complex,plasma membrane,membrane,cortical actin cytoskeleton,ruffle membrane,secretory granule lumen,extracellular exosome,cytoplasmic side of lysosomal membrane,ficolin-1-rich granule lumen;extracellular space,nucleus,cytoplasm,extracellular exosome	tRNA binding,RNA binding,translation elongation factor activity,GTPase activity,protein binding,GTP binding,protein kinase binding;molecular_function,translation elongation factor activity,GTPase activity,GTP binding	transcription, DNA-templated,regulation of transcription, DNA-templated,translational elongation,protein methylation,neutrophil degranulation,cellular response to epidermal growth factor stimulus,regulation of chaperone-mediated autophagy;translational elongation,biological_process
ventral / dorsal	A0AVT1	A0AVT1	-0.267915	0.267915	0.472653	10	-0.183154	0.183154	A0AVT1	UBA6	Ubiquitin-like modifier-activating enzyme 6	UBA6_HUMAN	48	-16.9481	0.830519	ventral	dorsal	cytoplasm,cytosol	ubiquitin activating enzyme activity,protein binding,ATP binding,FAT10 activating enzyme activity	ubiquitin-dependent protein catabolic process,cellular response to DNA damage stimulus,learning,locomotory behavior,protein ubiquitination,amygdala development,hippocampus development,protein ubiquitination involved in ubiquitin-dependent protein catabolic process,dendritic spine development
ventral / dorsal	Q9H0W9	Q9H0W9	0.263907	0.263907	0.472653	10	0.363802	0.363802	Q9H0W9	C11orf54	Ester hydrolase C11orf54	CK054_HUMAN	14	20.0726	1.20073	ventral	dorsal	nucleus,nucleoplasm,nuclear body,extracellular exosome	protein binding,zinc ion binding,hydrolase activity, acting on ester bonds
ventral / dorsal	Q9NSE4	Q9NSE4	-0.159162	0.159162	0.472653	30	-0.314004	0.314004	Q9NSE4	IARS2	Isoleucine--tRNA ligase, mitochondrial	SYIM_HUMAN	31	-10.4455	0.895545	ventral	dorsal	mitochondrion,mitochondrial matrix,cytosol	tRNA binding,aminoacyl-tRNA editing activity,isoleucine-tRNA ligase activity,ATP binding	tRNA aminoacylation for protein translation,isoleucyl-tRNA aminoacylation,regulation of translational fidelity
ventral / dorsal	Q00059	Q00059	0.152735	0.152735	0.472653	5	0.148684	0.148684	Q00059	TFAM	Transcription factor A, mitochondrial	TFAM_HUMAN	7	11.1675	1.11167	ventral	dorsal	nucleus,mitochondrion,mitochondrial matrix,cytosol,mitochondrial nucleoid	RNA polymerase II core promoter proximal region sequence-specific DNA binding,transcriptional activator activity, RNA polymerase II core promoter proximal region sequence-specific binding,transcription coactivator binding,chromatin binding,transcription factor activity, sequence-specific DNA binding,RNA binding,protein binding,DNA binding, bending,heat shock protein binding,mitochondrial light st…	DNA-dependent DNA replication,regulation of transcription from RNA polymerase I promoter,transcription from RNA polymerase II promoter,transcription from mitochondrial promoter,transcription initiation from mitochondrial promoter,mitochondrion organization,mitochondrial respiratory chain complex assembly,positive regulation of transcription, DNA-templated,positive regulation of transcription from…
ventral / dorsal	P47755	P47755	0.144107	0.144107	0.472653	20	-0.24304	0.24304	P47755	CAPZA2	F-actin-capping protein subunit alpha-2	CAZA2_HUMAN	21	10.5047	1.10505	ventral	dorsal	extracellular region,cytosol,brush border,F-actin capping protein complex,actin cytoskeleton,membrane,cortical cytoskeleton,extracellular exosome	actin binding	protein complex assembly,movement of cell or subcellular component,blood coagulation,innate immune response,barbed-end actin filament capping
ventral / dorsal	P35080	P35080	0.0490571	0.0490571	0.472653	45	0.222098	0.222098	P35080	PFN2	Profilin-2	PROF2_HUMAN	13	3.45885	1.03459	ventral	dorsal	cytoplasm,cytoskeleton,terminal bouton,extracellular exosome	actin monomer binding,protein binding,phosphatidylinositol-4,5-bisphosphate binding,ATPase activity	negative regulation of epithelial cell migration,actin cytoskeleton organization,negative regulation of actin filament polymerization,positive regulation of actin filament polymerization,positive regulation of actin filament bundle assembly,positive regulation of ATPase activity,positive regulation of peptidyl-serine phosphorylation,protein stabilization,positive regulation of stress fiber assemb…
ventral / dorsal	P21291	P21291	0.429053	0.429053	0.473344	40	0.181907	0.181907	P21291	CSRP1	Cysteine and glycine-rich protein 1	CSRP1_HUMAN	12	34.6349	1.34635	ventral	dorsal	nucleus,focal adhesion,extracellular exosome	RNA binding,zinc ion binding	platelet aggregation
ventral / dorsal	O75347	O75347	0.315925	0.315925	0.473344	20	0.480911	0.480911	O75347	TBCA	Tubulin-specific chaperone A	TBCA_HUMAN	7	24.4809	1.24481	ventral	dorsal	nucleolus,cytoplasm,microtubule,microtubule cytoskeleton,extracellular exosome	RNA binding,protein binding,beta-tubulin binding,chaperone binding	protein folding,tubulin complex assembly,post-chaperonin tubulin folding pathway
ventral / dorsal	P49354	P49354	0.257861	0.257861	0.473344	5	0.243583	0.243583	P49354	FNTA	Protein farnesyltransferase/geranylgeranyltransferase type-1 subunit alpha	FNTA_HUMAN	12	19.5705	1.1957	ventral	dorsal	cytoplasm,cytosol,microtubule associated complex,plasma membrane,CAAX-protein geranylgeranyltransferase complex,protein farnesyltransferase complex	protein farnesyltransferase activity,protein geranylgeranyltransferase activity,Rab geranylgeranyltransferase activity,protein binding,microtubule binding,acetylcholine receptor regulator activity,receptor tyrosine kinase binding,alpha-tubulin binding,CAAX-protein geranylgeranyltransferase activity	transforming growth factor beta receptor signaling pathway,protein farnesylation,protein geranylgeranylation,regulation of rhodopsin mediated signaling pathway,neurotransmitter receptor metabolic process,skeletal muscle acetylcholine-gated channel clustering,positive regulation of tubulin deacetylation,positive regulation of deacetylase activity,execution phase of apoptosis,regulation of neurotra…
ventral / dorsal	Q9HB07	Q9HB07	0.200532	0.200532	0.473344	10	0.226687	0.226687	Q9HB07	C12orf10	UPF0160 protein MYG1, mitochondrial	MYG1_HUMAN	9	14.9122	1.14912	ventral	dorsal	nucleus,nucleoplasm,mitochondrion,extracellular exosome	molecular_function	locomotory exploration behavior,pigmentation
ventral / dorsal	Q9BY11	Q9BY11	-0.119904	0.119904	0.473344	50	-0.269223	0.269223	Q9BY11	PACSIN1	Protein kinase C and casein kinase substrate in neurons protein 1	PACN1_HUMAN	23	-7.9751	0.920249	ventral	dorsal	cytoplasm,endosome,cytosol,plasma membrane,cell junction,COPI-coated vesicle,cytoplasmic vesicle membrane,ruffle membrane,myelin sheath,axon terminus,synapse,perinuclear region of cytoplasm	protein binding,phospholipid binding,cytoskeletal protein binding	actin filament organization,regulation of endocytosis,negative regulation of endocytosis,synaptic vesicle endocytosis,neuron projection morphogenesis,protein localization to membrane,establishment of protein localization to plasma membrane,membrane tubulation,positive regulation of dendrite development
ventral / dorsal	P25325	P25325	0.0274307	0.0274307	0.473344	20	0.28492	0.28492	P25325	MPST	3-mercaptopyruvate sulfurtransferase	THTM_HUMAN	13	1.91954	1.0192	ventral	dorsal	mitochondrion,cytosol,cell junction,neuron projection,synapse,extracellular exosome	thiosulfate sulfurtransferase activity,3-mercaptopyruvate sulfurtransferase activity,identical protein binding	kidney development,liver development,cyanate catabolic process,response to toxic substance,transsulfuration,spinal cord development,hydrogen sulfide biosynthetic process
ventral / dorsal	P53396	P53396	0.337299	0.337299	0.47586	45	0.285296	0.285296	P53396	ACLY	ATP-citrate synthase	ACLY_HUMAN	61	26.3389	1.26339	ventral	dorsal	extracellular region,nucleoplasm,cytosol,plasma membrane,citrate lyase complex,membrane,azurophil granule lumen,extracellular exosome,ficolin-1-rich granule lumen	ATP citrate synthase activity,protein binding,ATP binding,metal ion binding,cofactor binding	acetyl-CoA biosynthetic process,citrate metabolic process,oxaloacetate metabolic process,fatty acid biosynthetic process,cholesterol biosynthetic process,lipid biosynthetic process,positive regulation of cellular metabolic process,neutrophil degranulation,fatty-acyl-CoA biosynthetic process
ventral / dorsal	Q9H008	Q9H008	0.136063	0.136063	0.476622	25	0.206536	0.206536	Q9H008	LHPP	Phospholysine phosphohistidine inorganic pyrophosphate phosphatase	LHPP_HUMAN	13	9.89022	1.0989	ventral	dorsal	nucleus,cytosol,nuclear speck	magnesium ion binding,inorganic diphosphatase activity,phosphohistidine phosphatase activity,phosphatase activity,protein homodimerization activity	protein dephosphorylation,phosphate-containing compound metabolic process,purine ribonucleoside monophosphate biosynthetic process,dephosphorylation
ventral / dorsal	P05023	P05023	-0.131326	0.131326	0.478081	125	-0.212363	0.212363	P05023	ATP1A1	Sodium/potassium-transporting ATPase subunit alpha-1	AT1A1_HUMAN	46	-8.7008	0.912992	ventral	dorsal	endosome,endoplasmic reticulum,Golgi apparatus,plasma membrane,sodium:potassium-exchanging ATPase complex,caveola,postsynaptic density,intercalated disc,membrane,integral component of membrane,basolateral plasma membrane,apical plasma membrane,T-tubule,sarcolemma,melanosome,myelin sheath,protein complex,extracellular exosome,extracellular vesicle	sodium:potassium-exchanging ATPase activity,protein binding,ATP binding,phosphatase activity,protein kinase binding,protein domain specific binding,ankyrin binding,potassium ion binding,sodium ion binding,ADP binding,phosphatidylinositol 3-kinase binding,chaperone binding,steroid hormone binding	regulation of the force of heart contraction,regulation of sodium ion transport,cellular sodium ion homeostasis,regulation of blood pressure,potassium ion import,establishment or maintenance of transmembrane electrochemical gradient,dephosphorylation,cellular potassium ion homeostasis,negative regulation of glucocorticoid biosynthetic process,ion transmembrane transport,sodium ion export from cel…
ventral / dorsal	P21912	P21912	-0.135494	0.135494	0.479428	10	-0.208114	0.208114	P21912	SDHB	Succinate dehydrogenase [ubiquinone] iron-sulfur subunit, mitochondrial	SDHB_HUMAN	16	-8.96422	0.910358	ventral	dorsal	nucleoplasm,mitochondrion,mitochondrial inner membrane,mitochondrial respiratory chain complex II, succinate dehydrogenase complex (ubiquinone),plasma membrane,mitochondrial membrane,extracellular exosome	protein binding,succinate dehydrogenase (ubiquinone) activity,electron carrier activity,metal ion binding,ubiquinone binding,2 iron, 2 sulfur cluster binding,3 iron, 4 sulfur cluster binding,4 iron, 4 sulfur cluster binding	tricarboxylic acid cycle,succinate metabolic process,aerobic respiration,respiratory electron transport chain
ventral / dorsal	P60468	P60468	0.404557	0.404557	0.479936	5	0.43693	0.43693	P60468	SEC61B	Protein transport protein Sec61 subunit beta	SC61B_HUMAN	1	32.3682	1.32368	ventral	dorsal	endoplasmic reticulum,Sec61 translocon complex,endoplasmic reticulum membrane,cytosol,membrane,integral component of membrane,endoplasmic reticulum Sec complex	RNA binding,ARF guanyl-nucleotide exchange factor activity,protein binding,epidermal growth factor binding,P-P-bond-hydrolysis-driven protein transmembrane transporter activity	protein import into nucleus, translocation,SRP-dependent cotranslational protein targeting to membrane, translocation,ER-associated ubiquitin-dependent protein catabolic process,retrograde protein transport, ER to cytosol,posttranslational protein targeting to membrane, translocation,IRE1-mediated unfolded protein response,positive regulation of GTPase activity
ventral / dorsal	Q12926	Q12926	0.319577	0.319577	0.479936	25	0.361304	0.361304	Q12926	ELAVL2	ELAV-like protein 2	ELAV2_HUMAN	13	24.7964	1.24796	ventral	dorsal	nucleoplasm	RNA binding,mRNA 3'-UTR binding,protein binding	mRNA splicing, via spliceosome,regulation of transcription, DNA-templated
ventral / dorsal	Q9NQ88	Q9NQ88	0.268006	0.268006	0.479936	5	0.298137	0.298137	Q9NQ88	TIGAR	Fructose-2,6-bisphosphatase TIGAR	TIGAR_HUMAN	11	20.4142	1.20414	ventral	dorsal	intracellular,nucleus,cytoplasm,mitochondrial outer membrane,cytosol	bisphosphoglycerate 2-phosphatase activity,fructose-2,6-bisphosphate 2-phosphatase activity,protein binding	response to ischemia,fructose 2,6-bisphosphate metabolic process,autophagy,apoptotic process,cellular response to DNA damage stimulus,response to xenobiotic stimulus,response to gamma radiation,positive regulation of cardiac muscle cell apoptotic process,dephosphorylation,fructose 1,6-bisphosphate metabolic process,negative regulation of programmed cell death,regulation of pentose-phosphate shunt…
ventral / dorsal	Q96RP9	Q96RP9	-0.228901	0.228901	0.479936	5	-0.225711	0.225711	Q96RP9	GFM1	Elongation factor G, mitochondrial	EFGM_HUMAN	16	-14.6715	0.853285	ventral	dorsal	mitochondrion,mitochondrial matrix	RNA binding,translation elongation factor activity,GTPase activity,protein binding,GTP binding	mitochondrial translational elongation
ventral / dorsal	Q5TFE4	Q5TFE4	0.20966	0.20966	0.479936	5	0.260945	0.260945	Q5TFE4	NT5DC1	5'-nucleotidase domain-containing protein 1	NT5D1_HUMAN	13	15.6416	1.15642	ventral	dorsal		5'-nucleotidase activity,metal ion binding	dephosphorylation
ventral / dorsal	P0DMV8;P0DMV9	P0DMV8;P0DMV9	-0.0416465	0.0416465	0.479936	90	0.118123	0.118123	P0DMV8;P0DMV9	HSPA1A;HSPA1B	Heat shock 70 kDa protein 1A;Heat shock 70 kDa protein 1B	HS71A_HUMAN;HS71B_HUMAN	49	-2.84545	0.971546	ventral	dorsal	extracellular region,nucleus,nucleoplasm,cytoplasm,mitochondrion,endoplasmic reticulum,centrosome,centriole,cytosol,focal adhesion,inclusion body,aggresome,nuclear speck,intracellular ribonucleoprotein complex,vesicle,protein complex,perinuclear region of cytoplasm,extracellular exosome,blood microparticle,ficolin-1-rich granule lumen,ubiquitin ligase complex;extracellular region,nucleus,nucleopl…	RNA polymerase II transcription corepressor activity,virus receptor activity,G-protein coupled receptor binding,RNA binding,receptor binding,protein binding,ATP binding,ATPase activity,enzyme binding,heat shock protein binding,denatured protein binding,ubiquitin protein ligase binding,ATPase activity, coupled,histone deacetylase binding,protein binding involved in protein folding,cadherin binding…	mRNA catabolic process,response to unfolded protein,negative regulation of cell proliferation,positive regulation of gene expression,negative regulation of cell growth,negative regulation of transforming growth factor beta receptor signaling pathway,regulation of protein ubiquitination,negative regulation of protein ubiquitination,positive regulation of proteasomal ubiquitin-dependent protein cat…
ventral / dorsal	Q9UQB3	Q9UQB3	-0.209292	0.209292	0.480573	45	-0.258436	0.258436	Q9UQB3	CTNND2	Catenin delta-2	CTND2_HUMAN	32	-13.5039	0.864961	ventral	dorsal	nucleus,cytoplasm,adherens junction,dendrite,perikaryon	protein binding,beta-catenin binding	transcription, DNA-templated,regulation of transcription, DNA-templated,cell adhesion,signal transduction,Wnt signaling pathway,single organismal cell-cell adhesion,synapse organization,regulation of canonical Wnt signaling pathway,dendritic spine morphogenesis
ventral / dorsal	P26639	P26639	0.609033	0.609033	0.480748	20	0.247939	0.247939	P26639	TARS	Threonine--tRNA ligase, cytoplasmic	SYTC_HUMAN	33	52.5237	1.52524	ventral	dorsal	cytoplasm,cytosol,actin cytoskeleton,extracellular exosome	threonine-tRNA ligase activity,protein binding,ATP binding,protein homodimerization activity	translation,tRNA aminoacylation for protein translation,threonyl-tRNA aminoacylation
ventral / dorsal	Q8ND76	Q8ND76	-0.190483	0.190483	0.480901	15	-0.319049	0.319049	Q8ND76	CCNY	Cyclin-Y	CCNY_HUMAN	15	-12.3688	0.876312	ventral	dorsal	cytoplasmic cyclin-dependent protein kinase holoenzyme complex,nucleus,plasma membrane,extracellular exosome	protein binding,cyclin-dependent protein serine/threonine kinase regulator activity,protein kinase binding	G2/M transition of mitotic cell cycle,Wnt signaling pathway,positive regulation of cyclin-dependent protein serine/threonine kinase activity,cell division,regulation of canonical Wnt signaling pathway
ventral / dorsal	Q9NV96	Q9NV96	-0.273946	0.273946	0.481555	40	-0.156458	0.156458	Q9NV96	TMEM30A	Cell cycle control protein 50A	CC50A_HUMAN	13	-17.2946	0.827054	ventral	dorsal	endoplasmic reticulum,Golgi apparatus,plasma membrane,membrane,integral component of membrane,apical plasma membrane,transport vesicle membrane,azurophil granule membrane,specific granule membrane	protein binding	drug transmembrane transport,positive regulation of neuron projection development,protein localization to endosome,neutrophil degranulation,phospholipid translocation,positive regulation of protein exit from endoplasmic reticulum
ventral / dorsal	Q86TX2	Q86TX2	-0.193761	0.193761	0.481555	35	-0.280965	0.280965	Q86TX2	ACOT1	Acyl-coenzyme A thioesterase 1	ACOT1_HUMAN	21	-12.5676	0.874324	ventral	dorsal	cytosol	palmitoyl-CoA hydrolase activity,acyl-CoA hydrolase activity,carboxylic ester hydrolase activity,Requires Ontology	very long-chain fatty acid metabolic process,long-chain fatty acid metabolic process,acyl-CoA metabolic process
ventral / dorsal	O75352	O75352	-0.467669	0.467669	0.481666	5	-0.406107	0.406107	O75352	MPDU1	Mannose-P-dolichol utilization defect 1 protein	MPU1_HUMAN	2	-27.6868	0.723132	ventral	dorsal	endoplasmic reticulum membrane,membrane,integral component of membrane,extracellular exosome	protein binding	protein folding,dolichol-linked oligosaccharide biosynthetic process,transport,oligosaccharide biosynthetic process
ventral / dorsal	O14745	O14745	0.232402	0.232402	0.4829	20	0.316105	0.316105	O14745	SLC9A3R1	Na(+)/H(+) exchange regulatory cofactor NHE-RF1	NHRF1_HUMAN	16	17.4789	1.17479	ventral	dorsal	ruffle,cytoplasm,microvillus,endomembrane system,actin cytoskeleton,membrane,apical plasma membrane,filopodium,brush border membrane,microvillus membrane,vesicle,stereocilium tip,membrane raft,perinuclear region of cytoplasm,extracellular exosome,cell periphery,sperm midpiece,nucleus	receptor binding,protein binding,beta-catenin binding,chloride channel regulator activity,phosphatase binding,PDZ domain binding,beta-2 adrenergic receptor binding,protein complex binding,protein complex scaffold,protein self-association,myosin II binding,dopamine receptor binding,growth factor receptor binding	renal sodium ion transport,protein complex assembly,adenylate cyclase-activating dopamine receptor signaling pathway,sensory perception of sound,negative regulation of cell proliferation,regulation of cell shape,regulation of cell size,negative regulation of platelet-derived growth factor receptor signaling pathway,negative regulation of phosphatidylinositol 3-kinase signaling,Wnt signaling pathw…
ventral / dorsal	Q3KQU3	Q3KQU3	0.488608	0.488608	0.482923	10	0.635663	0.635663	Q3KQU3	MAP7D1	MAP7 domain-containing protein 1	MA7D1_HUMAN	14	40.3091	1.40309	ventral	dorsal	spindle,cytosol,microtubule cytoskeleton	structural molecule activity	microtubule cytoskeleton organization
ventral / dorsal	O75592	O75592	-0.405383	0.405383	0.482923	5	-0.406299	0.406299	O75592	MYCBP2	E3 ubiquitin-protein ligase MYCBP2	MYCB2_HUMAN	28	-24.4964	0.755036	ventral	dorsal	nucleus,membrane	protein binding,transferase activity,metal ion binding	transcription, DNA-templated,regulation of transcription, DNA-templated,protein ubiquitination
ventral / dorsal	Q3ZCW2	Q3ZCW2	0.327936	0.327936	0.482923	10	0.384335	0.384335	Q3ZCW2	LGALSL	Galectin-related protein	LEGL_HUMAN	9	25.5216	1.25522	ventral	dorsal	intracellular	protein binding,carbohydrate binding
ventral / dorsal	Q08380	Q08380	-0.05039	0.05039	0.483969	30	0.225014	0.225014	Q08380	LGALS3BP	Galectin-3-binding protein	LG3BP_HUMAN	11	-3.43247	0.965675	ventral	dorsal	extracellular region,proteinaceous extracellular matrix,extracellular space,membrane,platelet dense granule lumen,extracellular exosome,blood microparticle,extracellular matrix	scavenger receptor activity	platelet degranulation,receptor-mediated endocytosis,cellular defense response,cell adhesion,signal transduction
ventral / dorsal	Q8WTS6	Q8WTS6	-0.439432	0.439432	0.484613	5	-0.400624	0.400624	Q8WTS6	SETD7	Histone-lysine N-methyltransferase SETD7	SETD7_HUMAN	3	-26.2575	0.737425	ventral	dorsal	nucleoplasm,chromosome,nucleolus	p53 binding,chromatin binding,protein binding,protein-lysine N-methyltransferase activity,histone-lysine N-methyltransferase activity	chromatin organization,transcription, DNA-templated,cellular response to DNA damage stimulus,peptidyl-lysine monomethylation,peptidyl-lysine dimethylation,histone lysine methylation,response to ethanol,positive regulation of transcription, DNA-templated,regulation of histone H3-K9 methylation,heterochromatin organization
ventral / dorsal	O75190	O75190	0.563469	0.563469	0.486594	5	0.511607	0.511607	O75190	DNAJB6	DnaJ homolog subfamily B member 6	DNJB6_HUMAN	7	47.7818	1.47782	ventral	dorsal	nucleus,nucleoplasm,cytosol,membrane,Z disc,perinuclear region of cytoplasm	ATPase activator activity,DNA binding,protein binding,heat shock protein binding,unfolded protein binding,chaperone binding	protein folding,actin cytoskeleton organization,extracellular matrix organization,positive regulation of ATPase activity,regulation of protein localization,protein localization to nucleus,negative regulation of cysteine-type endopeptidase activity involved in apoptotic process,intermediate filament organization,negative regulation of transcription, DNA-templated,chorio-allantoic fusion,syncytiotr…
ventral / dorsal	O95970	O95970	-0.325942	0.325942	0.486594	15	-0.391368	0.391368	O95970	LGI1	Leucine-rich glioma-inactivated protein 1	LGI1_HUMAN	17	-20.2223	0.797777	ventral	dorsal	extracellular region,extracellular space,cell junction,synapse	receptor binding,protein binding	nervous system development,axon guidance,cell proliferation,positive regulation of cell growth,neuron projection development,positive regulation of synaptic transmission,protein homooligomerization
ventral / dorsal	P13591	P13591	-0.233239	0.233239	0.486594	165	-0.13234	0.13234	P13591	NCAM1	Neural cell adhesion molecule 1	NCAM1_HUMAN	56	-14.9277	0.850723	ventral	dorsal	Golgi membrane,cytosol,plasma membrane,external side of plasma membrane,cell surface,membrane,integral component of membrane,anchored component of membrane,extracellular exosome	virus receptor activity,Ras guanyl-nucleotide exchange factor activity	MAPK cascade,cell adhesion,axon guidance,positive regulation of GTPase activity,viral entry into host cell,interferon-gamma-mediated signaling pathway
ventral / dorsal	P08572	P08572	-0.206574	0.206574	0.486594	20	-0.237937	0.237937	P08572	COL4A2	Collagen alpha-2(IV) chain	CO4A2_HUMAN	6	-13.3407	0.866593	ventral	dorsal	extracellular region,collagen type IV trimer,endoplasmic reticulum lumen,extracellular matrix,extracellular exosome	extracellular matrix structural constituent,protein binding	angiogenesis,transcription, DNA-templated,negative regulation of angiogenesis,extracellular matrix organization,collagen catabolic process,endodermal cell differentiation,collagen-activated tyrosine kinase receptor signaling pathway,cellular response to transforming growth factor beta stimulus
ventral / dorsal	P49419	P49419	0.17349	0.17349	0.486594	50	0.219305	0.219305	P49419	ALDH7A1	Alpha-aminoadipic semialdehyde dehydrogenase	AL7A1_HUMAN	38	12.7784	1.12778	ventral	dorsal	nucleus,mitochondrion,mitochondrial matrix,cytosol,extracellular exosome	aldehyde dehydrogenase (NAD) activity,L-aminoadipate-semialdehyde dehydrogenase activity,protein binding,betaine-aldehyde dehydrogenase activity	cellular aldehyde metabolic process,lysine catabolic process,sensory perception of sound,glycine betaine biosynthetic process from choline,choline catabolic process,oxidation-reduction process
ventral / dorsal	Q9HCM2	Q9HCM2	-0.275789	0.275789	0.488361	35	-0.282919	0.282919	Q9HCM2	PLXNA4	Plexin-A4	PLXA4_HUMAN	43	-17.4002	0.825998	ventral	dorsal	semaphorin receptor complex,plasma membrane,integral component of membrane	semaphorin receptor activity	facial nerve structural organization,glossopharyngeal nerve morphogenesis,trigeminal nerve structural organization,vagus nerve morphogenesis,postganglionic parasympathetic fiber development,branchiomotor neuron axon guidance,chemorepulsion of branchiomotor axon,anterior commissure morphogenesis,sympathetic nervous system development,regulation of axon extension involved in axon guidance,regulatio…
ventral / dorsal	Q9UBV2	Q9UBV2	0.490452	0.490452	0.488493	5	0.5759	0.5759	Q9UBV2	SEL1L	Protein sel-1 homolog 1	SE1L1_HUMAN	19	40.4885	1.40488	ventral	dorsal	Hrd1p ubiquitin ligase complex,Hrd1p ubiquitin ligase ERAD-L complex,endoplasmic reticulum,endoplasmic reticulum membrane,integral component of membrane,Derlin-1 retrotranslocation complex,endoplasmic reticulum quality control compartment	protein binding	triglyceride metabolic process,Notch signaling pathway,protein secretion,ER-associated ubiquitin-dependent protein catabolic process,retrograde protein transport, ER to cytosol,ERAD pathway,protein stabilization,transmembrane transport,endoplasmic reticulum mannose trimming
ventral / dorsal	Q9NX00	Q9NX00	-0.223806	0.223806	0.489746	5	-0.269889	0.269889	Q9NX00	TMEM160	Transmembrane protein 160	TM160_HUMAN	2	-14.3696	0.856304	ventral	dorsal	mitochondrion,integral component of membrane
ventral / dorsal	Q16623	Q16623	-0.141551	0.141551	0.489746	35	-0.197254	0.197254	Q16623	STX1A	Syntaxin-1A	STX1A_HUMAN	23	-9.34557	0.906544	ventral	dorsal	extracellular region,cytosol,plasma membrane,synaptic vesicle,postsynaptic density,integral component of membrane,cell junction,secretory granule,synaptic vesicle membrane,SNARE complex,nuclear membrane,actomyosin,neuron projection,presynaptic active zone membrane,synaptobrevin 2-SNAP-25-syntaxin-1a-complexin I complex,synaptobrevin 2-SNAP-25-syntaxin-1a-complexin II complex,synaptobrevin 2-SNAP-…	SNARE binding,glycoprotein binding,SNAP receptor activity,protein binding,myosin binding,calcium channel inhibitor activity,chloride channel inhibitor activity,kinase binding,protein domain specific binding,protein binding, bridging,myosin head/neck binding,ATP-dependent protein binding,ion channel binding,protein heterodimerization activity,protein N-terminus binding,calcium-dependent protein bi…	positive regulation of neurotransmitter secretion,intracellular protein transport,neurotransmitter secretion,response to gravity,positive regulation of norepinephrine secretion,regulation of synaptic vesicle priming,glutamate secretion,synaptic vesicle docking,synaptic vesicle fusion to presynaptic active zone membrane,secretion by cell,positive regulation of catecholamine secretion,SNARE complex…
ventral / dorsal	P07954	P07954	0.137883	0.137883	0.489746	70	0.206431	0.206431	P07954	FH	Fumarate hydratase, mitochondrial	FUMH_HUMAN	31	10.0289	1.10029	ventral	dorsal	cytoplasm,mitochondrion,mitochondrial matrix,tricarboxylic acid cycle enzyme complex,extracellular exosome	fumarate hydratase activity,protein binding	tricarboxylic acid cycle,fumarate metabolic process,malate metabolic process,homeostasis of number of cells within a tissue
ventral / dorsal	Q15700	Q15700	-0.0325757	0.0325757	0.489746	20	0.230638	0.230638	Q15700	DLG2	Disks large homolog 2	DLG2_HUMAN	23	-2.23268	0.977673	ventral	dorsal	cytosol,plasma membrane,postsynaptic density,membrane,cell junction,juxtaparanode region of axon,postsynaptic membrane,basolateral plasma membrane,voltage-gated potassium channel complex,ionotropic glutamate receptor complex	guanylate kinase activity,protein binding,kinase binding,ionotropic glutamate receptor binding	chemical synaptic transmission,nervous system development,negative regulation of phosphatase activity,sensory perception of pain,receptor clustering,GMP metabolic process,GDP metabolic process,receptor localization to synapse,establishment or maintenance of epithelial cell apical/basal polarity
ventral / dorsal	Q99732	Q99732	0.396375	0.396375	0.491621	5	0.389081	0.389081	Q99732	LITAF	Lipopolysaccharide-induced tumor necrosis factor-alpha factor	LITAF_HUMAN	1	31.6196	1.3162	ventral	dorsal	nucleoplasm,lysosomal membrane,endoplasmic reticulum,Golgi apparatus,cytosol,plasma membrane,cytoplasmic side of plasma membrane,intracellular membrane-bounded organelle,cytoplasmic side of early endosome membrane,cytoplasmic side of late endosome membrane,cytoplasmic side of lysosomal membrane	RNA polymerase II core promoter proximal region sequence-specific DNA binding,transcriptional activator activity, RNA polymerase II core promoter proximal region sequence-specific binding,signal transducer activity,protein binding,zinc ion binding,WW domain binding	regulation of cytokine production,regulation of transcription from RNA polymerase II promoter,transcription from RNA polymerase II promoter,apoptotic process,signal transduction,aging,negative regulation of NF-kappaB import into nucleus,positive regulation of I-kappaB kinase/NF-kappaB signaling,positive regulation of transcription from RNA polymerase II promoter,cellular response to lipopolysacch…
ventral / dorsal	Q92597	Q92597	0.100567	0.100567	0.491621	15	0.181268	0.181268	Q92597	NDRG1	Protein NDRG1	NDRG1_HUMAN	14	7.21949	1.07219	ventral	dorsal	nucleus,cytoplasm,centrosome,cytosol,microtubule,plasma membrane,cell-cell adherens junction,microtubule cytoskeleton,myelin sheath,perinuclear region of cytoplasm,recycling endosome membrane,extracellular exosome	protein binding,microtubule binding,Rab GTPase binding,gamma-tubulin binding,cadherin binding	negative regulation of cell proliferation,response to metal ion,DNA damage response, signal transduction by p53 class mediator,peripheral nervous system myelin maintenance,regulation of apoptotic process,mast cell activation,cellular response to hypoxia,positive regulation of spindle checkpoint
ventral / dorsal	Q00839	Q00839	0.0896002	0.0896002	0.491621	40	0.167954	0.167954	Q00839	HNRNPU	Heterogeneous nuclear ribonucleoprotein U	HNRPU_HUMAN	18	6.40753	1.06408	ventral	dorsal	nucleus,nucleoplasm,cell surface,membrane,intracellular ribonucleoprotein complex,extracellular matrix,cytoplasmic ribonucleoprotein granule,CRD-mediated mRNA stability complex,catalytic step 2 spliceosome,telomerase holoenzyme complex	core promoter binding,DNA binding,RNA binding,protein binding,ATP binding,telomerase RNA binding	mRNA splicing, via spliceosome,osteoblast differentiation,RNA processing,RNA metabolic process,negative regulation of telomere maintenance via telomerase,circadian regulation of gene expression,CRD-mediated mRNA stabilization
ventral / dorsal	P68402	P68402	0.454157	0.454157	0.494711	15	0.558466	0.558466	P68402	PAFAH1B2	Platelet-activating factor acetylhydrolase IB subunit beta	PA1B2_HUMAN	10	36.9982	1.36998	ventral	dorsal	fibrillar center,extracellular region,nucleolus,cytoplasm,cytosol,plasma membrane,secretory granule lumen,extracellular exosome,ficolin-1-rich granule lumen	1-alkyl-2-acetylglycerophosphocholine esterase activity,phospholipase A2 activity,protein binding,protein homodimerization activity,protein heterodimerization activity,platelet-activating factor acetyltransferase activity	lipid metabolic process,spermatogenesis,brain development,lipid catabolic process,positive regulation of macroautophagy,neutrophil degranulation
ventral / dorsal	P62942	P62942	-0.42684	0.42684	0.494711	25	-0.321106	0.321106	P62942	FKBP1A	Peptidyl-prolyl cis-trans isomerase FKBP1A	FKB1A_HUMAN	13	-25.6111	0.743889	ventral	dorsal	cytoplasm,cytosol,terminal cisterna,membrane,sarcoplasmic reticulum,Z disc,extrinsic component of organelle membrane,extracellular exosome,cytoplasmic side of membrane,ryanodine receptor complex	peptidyl-prolyl cis-trans isomerase activity,signal transducer activity,transforming growth factor beta receptor binding,protein binding,macrolide binding,FK506 binding,type I transforming growth factor beta receptor binding,ion channel binding,SMAD binding,activin binding,calcium channel inhibitor activity	protein peptidyl-prolyl isomerization,heart morphogenesis,protein folding,'de novo' protein folding,transforming growth factor beta receptor signaling pathway,SMAD protein complex assembly,protein maturation by protein folding,positive regulation of protein ubiquitination,positive regulation of protein binding,negative regulation of phosphoprotein phosphatase activity,regulation of protein locali…
ventral / dorsal	P61457	P61457	0.360101	0.360101	0.494711	10	0.46258	0.46258	P61457	PCBD1	Pterin-4-alpha-carbinolamine dehydratase	PHS_HUMAN	6	28.3515	1.28352	ventral	dorsal	nucleus,nucleoplasm,cytosol,extracellular exosome	transcription coactivator activity,phenylalanine 4-monooxygenase activity,protein binding,4-alpha-hydroxytetrahydrobiopterin dehydratase activity,identical protein binding	transcription, DNA-templated,L-phenylalanine catabolic process,tetrahydrobiopterin biosynthetic process,regulation of protein homodimerization activity,positive regulation of transcription, DNA-templated,protein homotetramerization,protein heterooligomerization,oxidation-reduction process
ventral / dorsal	Q9Y5J7	Q9Y5J7	0.255101	0.255101	0.494711	10	0.32326	0.32326	Q9Y5J7	TIMM9	Mitochondrial import inner membrane translocase subunit Tim9	TIM9_HUMAN	4	19.3419	1.19342	ventral	dorsal	mitochondrion,mitochondrial inner membrane,mitochondrial intermembrane space,mitochondrial intermembrane space protein transporter complex,mitochondrial inner membrane protein insertion complex	transporter activity,protein binding,zinc ion binding,protein transporter activity,protein homodimerization activity,chaperone binding	protein targeting to mitochondrion,sensory perception of sound,protein import into mitochondrial inner membrane,chaperone-mediated protein transport
ventral / dorsal	Q7Z3D6	Q7Z3D6	-0.237404	0.237404	0.494711	25	-0.176537	0.176537	Q7Z3D6	C14orf159	UPF0317 protein C14orf159, mitochondrial	CN159_HUMAN	21	-15.173	0.84827	ventral	dorsal	cellular_component,mitochondrial matrix	molecular_function,protein binding,D-glutamate cyclase activity	glutamate metabolic process,biological_process
ventral / dorsal	P04350	P04350	-0.217947	0.217947	0.494711	35	-0.297065	0.297065	P04350	TUBB4A	Tubulin beta-4A chain	TBB4A_HUMAN	10	-14.0212	0.859788	ventral	dorsal	nucleus,cytosol,microtubule,cilium,microtubule cytoskeleton,internode region of axon,neuronal cell body,myelin sheath,extracellular exosome	GTPase activity,structural constituent of cytoskeleton,calcium ion binding,protein binding,GTP binding	G2/M transition of mitotic cell cycle,cytoskeleton organization,microtubule-based process,negative regulation of microtubule polymerization,ciliary basal body docking
ventral / dorsal	P42704	P42704	-0.199004	0.199004	0.494711	55	-0.198757	0.198757	P42704	LRPPRC	Leucine-rich PPR motif-containing protein, mitochondrial	LPPRC_HUMAN	50	-12.8848	0.871152	ventral	dorsal	condensed nuclear chromosome,nucleus,nuclear inner membrane,nuclear outer membrane,nucleoplasm,mitochondrion,cytoskeleton,microtubule,membrane,intracellular ribonucleoprotein complex,mitochondrial nucleoid,perinuclear region of cytoplasm	single-stranded DNA binding,RNA binding,endonuclease activity,protein binding,microtubule binding,ubiquitin protein ligase binding,beta-tubulin binding,actin filament binding	negative regulation of mitochondrial RNA catabolic process,transcription, DNA-templated,regulation of transcription, DNA-templated,RNA modification,mitochondrion transport along microtubule,mRNA transport,regulation of mitochondrial translation,nucleic acid phosphodiester bond hydrolysis
ventral / dorsal	O75436	O75436	-0.173837	0.173837	0.494711	10	-0.242161	0.242161	O75436	VPS26A	Vacuolar protein sorting-associated protein 26A	VP26A_HUMAN	13	-11.3518	0.886482	ventral	dorsal	lysosome,endosome,early endosome,cytosol,endosome membrane,retromer complex,retromer, cargo-selective complex,vesicle,extracellular exosome,tubular endosome	protein binding,protein transporter activity	intracellular protein transport,Wnt signaling pathway,regulation of macroautophagy,retrograde transport, endosome to Golgi,retrograde transport, endosome to plasma membrane
ventral / dorsal	P30626	P30626	0.173697	0.173697	0.494711	15	0.622466	0.622466	P30626	SRI	Sorcin	SORCN_HUMAN	14	12.7946	1.12795	ventral	dorsal	nucleoplasm,cytoplasm,mitochondrion,endoplasmic reticulum membrane,smooth endoplasmic reticulum,cytosol,membrane,sarcoplasmic reticulum,Z disc,T-tubule,axon,sarcoplasmic reticulum membrane,axon terminus,dendritic spine neck,extracellular exosome,chromaffin granule membrane	protease binding,calcium-dependent cysteine-type endopeptidase activity,receptor binding,calcium channel regulator activity,calcium ion binding,protein binding,ion channel binding,protein heterodimerization activity,repressing transcription factor binding	action potential,proteolysis,transport,calcium ion transport,intracellular sequestering of iron ion,regulation of striated muscle contraction,signal transduction,heart development,muscle organ development,regulation of heart contraction,negative regulation of heart rate,regulation of cell communication by electrical coupling,regulation of release of sequestered calcium ion into cytosol by sarcopl…
ventral / dorsal	A1L0T0	A1L0T0	-0.0498377	0.0498377	0.494711	20	-0.238972	0.238972	A1L0T0	ILVBL	Acetolactate synthase-like protein	ILVBL_HUMAN	22	-3.3955	0.966045	ventral	dorsal	membrane,integral component of membrane	magnesium ion binding,molecular_function,protein binding,transferase activity,thiamine pyrophosphate binding	biological_process
ventral / dorsal	Q9Y4I1	Q9Y4I1	-0.0492352	0.0492352	0.494711	140	-0.109726	0.109726	Q9Y4I1	MYO5A	Unconventional myosin-Va	MYO5A_HUMAN	95	-3.35515	0.966449	ventral	dorsal	ruffle,photoreceptor outer segment,cytoplasm,Golgi apparatus,cytosol,intermediate filament,membrane,unconventional myosin complex,growth cone,filopodium tip,insulin-responsive compartment,microtubule plus-end,melanosome,actomyosin,neuron projection,neuronal cell body,extracellular exosome,lysosome,early endosome,late endosome,peroxisome,endoplasmic reticulum,actin filament,vesicle,recycling endos…	microfilament motor activity,RNA binding,actin binding,calcium ion binding,calmodulin binding,ATP binding,Rab GTPase binding,disordered domain specific binding	transport,exocytosis,post-Golgi vesicle-mediated transport,chemical synaptic transmission,visual perception,vesicle-mediated transport,actin filament-based movement,vesicle transport along actin filament,insulin secretion,melanocyte differentiation,regulation of inositol 1,4,5-trisphosphate-sensitive calcium-release channel activity,locomotion involved in locomotory behavior,secretory granule loc…
ventral / dorsal	Q9Y2K1	Q9Y2K1	0.728296	0.728296	0.497035	5	0.612539	0.612539	Q9Y2K1	ZBTB1	Zinc finger and BTB domain-containing protein 1	ZBTB1_HUMAN	1	65.6681	1.65668	ventral	dorsal	nucleus,nucleoplasm,nuclear body,nuclear membrane	DNA binding,protein binding,protein homodimerization activity,metal ion binding,protein heterodimerization activity,K63-linked polyubiquitin binding	negative regulation of transcription from RNA polymerase II promoter,positive regulation of T cell mediated immunity,DNA repair,chromatin remodeling,cellular response to DNA damage stimulus,translesion synthesis,B cell differentiation,positive regulation of natural killer cell differentiation,T cell differentiation in thymus,cellular response to UV,mRNA transcription from RNA polymerase II promot…
ventral / dorsal	Q2NKQ1	Q2NKQ1	-0.490742	0.490742	0.498678	5	-0.493764	0.493764	Q2NKQ1	SGSM1	Small G protein signaling modulator 1	SGSM1_HUMAN	17	-28.8341	0.711659	ventral	dorsal	cytoplasm,Golgi apparatus,cytosol,endomembrane system,cytoplasmic vesicle membrane	GTPase activator activity,Rab GTPase binding	intracellular protein transport,regulation of vesicle fusion,activation of GTPase activity
ventral / dorsal	O14775	O14775	-0.32297	0.32297	0.498678	15	-0.330649	0.330649	O14775	GNB5	Guanine nucleotide-binding protein subunit beta-5	GBB5_HUMAN	11	-20.0578	0.799422	ventral	dorsal	photoreceptor outer segment,photoreceptor inner segment,nucleus,cytosol,plasma membrane,myelin sheath,GTPase activator complex	GTPase activity,signal transducer activity,GTPase activator activity,protein binding,G-protein gamma-subunit binding,chaperone binding	protein folding,signal transduction,dopamine receptor signaling pathway,positive regulation of GTPase activity,negative regulation of voltage-gated calcium channel activity
ventral / dorsal	Q15084	Q15084	0.259582	0.259582	0.498678	25	0.2614	0.2614	Q15084	PDIA6	Protein disulfide-isomerase A6	PDIA6_HUMAN	18	19.7132	1.19713	ventral	dorsal	extracellular space,endoplasmic reticulum,endoplasmic reticulum lumen,endoplasmic reticulum membrane,endoplasmic reticulum-Golgi intermediate compartment,cytosol,plasma membrane,endoplasmic reticulum chaperone complex,melanosome,extracellular exosome	protein disulfide isomerase activity,protein binding,peptide disulfide oxidoreductase activity	protein folding,response to endoplasmic reticulum stress,IRE1-mediated unfolded protein response,apoptotic cell clearance,post-translational protein modification,cellular protein metabolic process,cell redox homeostasis,oxidation-reduction process
ventral / dorsal	P13639	P13639	0.175754	0.175754	0.498678	75	0.107481	0.107481	P13639	EEF2	Elongation factor 2	EF2_HUMAN	46	12.9555	1.12955	ventral	dorsal	extracellular region,nucleus,cytoplasm,cytosol,plasma membrane,membrane,aggresome,intracellular ribonucleoprotein complex,extracellular matrix,secretory granule lumen,polysomal ribosome,membrane raft,extracellular exosome,ficolin-1-rich granule lumen	p53 binding,RNA binding,translation elongation factor activity,GTPase activity,protein binding,GTP binding,5S rRNA binding,protein kinase binding,ribosome binding,cadherin binding,actin filament binding	hematopoietic progenitor cell differentiation,response to ischemia,skeletal muscle contraction,translational elongation,protein methylation,aging,glial cell proliferation,peptidyl-diphthamide biosynthetic process from peptidyl-histidine,response to estradiol,response to endoplasmic reticulum stress,skeletal muscle cell differentiation,response to drug,response to hydrogen peroxide,neutrophil degr…
ventral / dorsal	Q15334	Q15334	0.150423	0.150423	0.498678	40	0.179877	0.179877	Q15334	LLGL1	Lethal(2) giant larvae protein homolog 1	L2GL1_HUMAN	33	10.9895	1.10989	ventral	dorsal	Golgi cis cisterna,cytoplasm,cytoskeleton,plasma membrane,cortical actin cytoskeleton,early endosome membrane,trans-Golgi network membrane,axon	GTPase activator activity,structural molecule activity,protein binding,Rab GTPase binding,protein kinase binding,syntaxin binding	protein complex assembly,exocytosis,Golgi to plasma membrane transport,axonogenesis,regulation of exocytosis,cortical actin cytoskeleton organization,positive regulation of GTPase activity,regulation of protein secretion
ventral / dorsal	Q99460	Q99460	-0.106676	0.106676	0.498678	25	-0.176972	0.176972	Q99460	PSMD1	26S proteasome non-ATPase regulatory subunit 1	PSMD1_HUMAN	41	-7.12747	0.928725	ventral	dorsal	proteasome complex,extracellular region,nucleus,nucleoplasm,cytosol,proteasome regulatory particle,proteasome regulatory particle, base subcomplex,membrane,proteasome accessory complex,proteasome storage granule,azurophil granule lumen,extracellular exosome	enzyme regulator activity,endopeptidase activity	MAPK cascade,protein polyubiquitination,stimulatory C-type lectin receptor signaling pathway,antigen processing and presentation of exogenous peptide antigen via MHC class I, TAP-dependent,regulation of cellular amino acid metabolic process,negative regulation of G2/M transition of mitotic cell cycle,protein deubiquitination,anaphase-promoting complex-dependent catabolic process,SCF-dependent pro…
ventral / dorsal	Q99259	Q99259	-0.0472956	0.0472956	0.498678	30	-0.191802	0.191802	Q99259	GAD1	Glutamate decarboxylase 1	DCE1_HUMAN	17	-3.22513	0.967749	ventral	dorsal	intracellular,mitochondrion,plasma membrane,cell cortex,vesicle membrane,axon,axon terminus,presynaptic active zone,inhibitory synapse,clathrin-sculpted gamma-aminobutyric acid transport vesicle membrane	glutamate decarboxylase activity,protein binding,glutamate binding,pyridoxal phosphate binding,protein heterodimerization activity,protein N-terminus binding	glutamate catabolic process,glutamate decarboxylation to succinate,chemical synaptic transmission,neurotransmitter secretion,gamma-aminobutyric acid biosynthetic process,protein-pyridoxal-5-phosphate linkage,social behavior,locomotory exploration behavior,neurotransmitter biosynthetic process,response to drug
ventral / dorsal	P22234	P22234	0.243093	0.243093	0.499657	35	0.169231	0.169231	P22234	PAICS	Multifunctional protein ADE2	PUR6_HUMAN	26	18.3527	1.18353	ventral	dorsal	cytoplasm,cytosol,membrane,extracellular exosome	phosphoribosylaminoimidazole carboxylase activity,phosphoribosylaminoimidazolesuccinocarboxamide synthase activity,protein binding,ATP binding,identical protein binding,cadherin binding	'de novo' IMP biosynthetic process,purine nucleobase biosynthetic process,purine ribonucleoside monophosphate biosynthetic process
ventral / dorsal	Q02790	Q02790	0.123209	0.123209	0.499657	20	0.276483	0.276483	Q02790	FKBP4	Peptidyl-prolyl cis-trans isomerase FKBP4	FKBP4_HUMAN	28	8.91551	1.08916	ventral	dorsal	nucleoplasm,cytoplasm,mitochondrion,cytosol,microtubule,neuronal cell body,protein complex,axonal growth cone,perinuclear region of cytoplasm,extracellular exosome	RNA binding,peptidyl-prolyl cis-trans isomerase activity,protein binding,ATP binding,GTP binding,FK506 binding,protein binding, bridging,heat shock protein binding,copper-dependent protein binding,glucocorticoid receptor binding,tau protein binding,phosphoprotein binding	protein peptidyl-prolyl isomerization,protein folding,steroid hormone receptor complex assembly,copper ion transport,embryo implantation,negative regulation of neuron projection development,androgen receptor signaling pathway,prostate gland development,negative regulation of microtubule polymerization or depolymerization,negative regulation of microtubule polymerization,protein complex localizati…
ventral / dorsal	O75110	O75110	-0.0994633	0.0994633	0.499657	20	-0.232952	0.232952	O75110	ATP9A	Probable phospholipid-transporting ATPase IIA	ATP9A_HUMAN	24	-6.66198	0.93338	ventral	dorsal	early endosome,trans-Golgi network,plasma membrane,integral component of membrane,early endosome membrane,perinuclear region of cytoplasm,recycling endosome	magnesium ion binding,phospholipid-translocating ATPase activity,ATP binding	retrograde vesicle-mediated transport, Golgi to ER,endocytosis,phospholipid translocation
ventral / dorsal	Q99490	Q99490	-0.309878	0.309878	0.501774	15	-0.244543	0.244543	Q99490	AGAP2	Arf-GAP with GTPase, ANK repeat and PH domain-containing protein 2	AGAP2_HUMAN	13	-19.329	0.80671	ventral	dorsal	nucleus,nucleolus,mitochondrion,membrane,extracellular exosome	GTPase activity,GTPase activator activity,protein binding,GTP binding,metal ion binding	protein transport,negative regulation of protein catabolic process,negative regulation of neuron apoptotic process,positive regulation of GTPase activity
ventral / dorsal	Q8N6N7	Q8N6N7	0.543744	0.543744	0.501827	5	0.785178	0.785178	Q8N6N7	ACBD7	Acyl-CoA-binding domain-containing protein 7	ACBD7_HUMAN	1	45.775	1.45775	ventral	dorsal		fatty-acyl-CoA binding,lipid binding
ventral / dorsal	Q15818	Q15818	-0.527653	0.527653	0.501827	5	-0.562847	0.562847	Q15818	NPTX1	Neuronal pentraxin-1	NPTX1_HUMAN	8	-30.6318	0.693682	ventral	dorsal	transport vesicle	metal ion binding	transport,chemical synaptic transmission,central nervous system development,axonogenesis involved in innervation
ventral / dorsal	Q9BX67	Q9BX67	0.409614	0.409614	0.501827	5	0.383308	0.383308	Q9BX67	JAM3	Junctional adhesion molecule C	JAM3_HUMAN	10	32.8331	1.32833	ventral	dorsal	extracellular space,plasma membrane,bicellular tight junction,integral component of membrane,desmosome,paranodal junction,Schmidt-Lanterman incisure,cell-cell contact zone	integrin binding,protein binding,protein homodimerization activity,protein heterodimerization activity	angiogenesis,neutrophil homeostasis,adaptive immune response,myeloid progenitor cell differentiation,leukocyte migration involved in inflammatory response,cell-matrix adhesion,spermatid development,transmission of nerve impulse,establishment of cell polarity,extracellular matrix organization,axon regeneration,myelination,leukocyte migration,regulation of neutrophil chemotaxis,regulation of actin …
ventral / dorsal	P04083	P04083	-0.370045	0.370045	0.501827	30	-0.22511	0.22511	P04083	ANXA1	Annexin A1	ANXA1_HUMAN	25	-22.6242	0.773758	ventral	dorsal	cornified envelope,phagocytic cup,extracellular region,extracellular space,nucleus,nucleoplasm,cytoplasm,endosome,cytosol,plasma membrane,cell-cell adherens junction,focal adhesion,cell surface,basolateral plasma membrane,apical plasma membrane,lateral plasma membrane,extrinsic component of membrane,cytoplasmic vesicle membrane,extrinsic component of external side of plasma membrane,extrinsic com…	single-stranded DNA binding,single-stranded RNA binding,helicase activity,receptor binding,structural molecule activity,calcium ion binding,protein binding,phospholipid binding,calcium-dependent phospholipid binding,phospholipase A2 inhibitor activity,protein binding, bridging,double-stranded DNA-dependent ATPase activity,annealing helicase activity,protein homodimerization activity,calcium-depen…	DNA strand renaturation,neutrophil homeostasis,adaptive immune response,monocyte chemotaxis,regulation of leukocyte migration,phagocytosis,inflammatory response,signal transduction,cell surface receptor signaling pathway,G-protein coupled receptor signaling pathway, coupled to cyclic nucleotide second messenger,regulation of cell shape,response to X-ray,myoblast migration involved in skeletal mus…
ventral / dorsal	Q9NY59	Q9NY59	-0.28648	0.28648	0.501827	15	-0.319952	0.319952	Q9NY59	SMPD3	Sphingomyelin phosphodiesterase 3	NSMA2_HUMAN	5	-18.01	0.8199	ventral	dorsal	Golgi cis cisterna,Golgi membrane,plasma membrane	sphingomyelin phosphodiesterase activity,metal ion binding	hematopoietic progenitor cell differentiation,sphingomyelin catabolic process,glycosphingolipid metabolic process,cell cycle,peptide hormone secretion,positive regulation of exosomal secretion,positive regulation of ceramide biosynthetic process
ventral / dorsal	Q8IY17	Q8IY17	0.240043	0.240043	0.501827	15	0.344321	0.344321	Q8IY17	PNPLA6	Neuropathy target esterase	PLPL6_HUMAN	28	18.1028	1.18103	ventral	dorsal	endoplasmic reticulum,endoplasmic reticulum membrane,membrane,integral component of membrane	lysophospholipase activity	developmental process,phosphatidylcholine metabolic process,glycerophospholipid catabolic process
ventral / dorsal	Q9BXM9	Q9BXM9	-0.146843	0.146843	0.501827	25	-0.184266	0.184266	Q9BXM9	FSD1L	FSD1-like protein	FSD1L_HUMAN	16	-9.67751	0.903225	ventral	dorsal	cellular_component,intracellular	molecular_function	biological_process
ventral / dorsal	P00505	P00505	-0.023741	0.023741	0.501827	95	0.146129	0.146129	P00505	GOT2	Aspartate aminotransferase, mitochondrial	AATM_HUMAN	45	-1.63213	0.983679	ventral	dorsal	mitochondrion,mitochondrial inner membrane,mitochondrial matrix,plasma membrane,cell surface,perikaryon,myelin sheath,protein complex,extracellular exosome	RNA binding,L-aspartate:2-oxoglutarate aminotransferase activity,phospholipid binding,kynurenine-oxoglutarate transaminase activity,amino acid binding,enzyme binding,pyridoxal phosphate binding,protein homodimerization activity,4-hydroxyglutamate transaminase activity,L-phenylalanine:2-oxoglutarate aminotransferase activity	gluconeogenesis,2-oxoglutarate metabolic process,oxaloacetate metabolic process,aspartate metabolic process,aspartate biosynthetic process,aspartate catabolic process,glutamate metabolic process,cellular amino acid biosynthetic process,fatty acid transport,4-hydroxyproline catabolic process,glutamate catabolic process to aspartate,glutamate catabolic process to 2-oxoglutarate,response to ethanol,…
ventral / dorsal	Q9UL15	Q9UL15	-0.451229	0.451229	0.503277	5	-0.475499	0.475499	Q9UL15	BAG5	BAG family molecular chaperone regulator 5	BAG5_HUMAN	10	-26.8581	0.731419	ventral	dorsal	nucleus,mitochondrion,cytosol,membrane,inclusion body,perinuclear region of cytoplasm	adenyl-nucleotide exchange factor activity,protein binding,protein kinase binding,ubiquitin protein ligase binding,chaperone binding	protein folding,Golgi organization,negative regulation of neuron projection development,negative regulation of protein ubiquitination,negative regulation of proteasomal ubiquitin-dependent protein catabolic process,regulation of ubiquitin-protein transferase activity,negative regulation of ubiquitin-protein transferase activity,negative regulation of protein refolding,neuron death,regulation of i…
ventral / dorsal	Q96A00	Q96A00	0.597752	0.597752	0.505429	5	0.693212	0.693212	Q96A00	PPP1R14A	Protein phosphatase 1 regulatory subunit 14A	PP14A_HUMAN	6	51.3357	1.51336	ventral	dorsal	cytosol	protein phosphatase inhibitor activity	cellular response to drug,regulation of phosphorylation,negative regulation of catalytic activity
ventral / dorsal	Q9Y4F1	Q9Y4F1	-0.158615	0.158615	0.505451	10	-0.230885	0.230885	Q9Y4F1	FARP1	FERM, RhoGEF and pleckstrin domain-containing protein 1	FARP1_HUMAN	33	-10.4115	0.895885	ventral	dorsal	cytosol,cytoskeleton,cell junction,filopodium,dendrite,extrinsic component of cytoplasmic side of plasma membrane,dendritic spine	Rho guanyl-nucleotide exchange factor activity,cytoskeletal protein binding,Rac guanyl-nucleotide exchange factor activity	synapse assembly,negative regulation of phosphatase activity,regulation of Rho protein signal transduction,positive regulation of GTPase activity,dendrite morphogenesis
ventral / dorsal	P61764	P61764	-0.30132	0.30132	0.507529	165	-0.118804	0.118804	P61764	STXBP1	Syntaxin-binding protein 1	STXB1_HUMAN	50	-18.849	0.81151	ventral	dorsal	nucleoplasm,cytoplasm,mitochondrion,cytosol,cytoskeleton,plasma membrane,platelet alpha granule,terminal bouton,myelin sheath,protein complex,perinuclear region of cytoplasm,presynaptic active zone membrane,extracellular exosome,postsynapse	SNARE binding,RNA binding,protein binding,syntaxin-1 binding,protein kinase binding,protein domain specific binding,syntaxin binding,identical protein binding,phospholipase binding,protein N-terminus binding	platelet degranulation,developmental process involved in reproduction,vesicle docking involved in exocytosis,neurotransmitter secretion,neuromuscular synaptic transmission,axon target recognition,regulation of synaptic vesicle priming,glutamate secretion,protein transport,synaptic vesicle maturation,negative regulation of protein complex assembly,regulation of synaptic vesicle fusion to presynapt…
ventral / dorsal	A6NCE7;Q9GZQ8	A6NCE7;Q9GZQ8	0.805564	0.805564	0.508831	10	0.756891	0.756891	A6NCE7;Q9GZQ8	MAP1LC3B2;MAP1LC3B	Microtubule-associated proteins 1A/1B light chain 3 beta 2;Microtubule-associated proteins 1A/1B light chain 3B	MP3B2_HUMAN;MLP3B_HUMAN	6	74.7829	1.74783	ventral	dorsal	autophagosome membrane,cytosol,microtubule,endomembrane system,cytoplasmic vesicle;autophagosome membrane,intracellular,mitochondrion,autophagosome,cytosol,microtubule,axoneme,endomembrane system,organelle membrane,cytoplasmic vesicle	;protein binding,ubiquitin protein ligase binding	autophagosome assembly,mitophagy,cellular response to nitrogen starvation;autophagosome assembly,mitophagy,autophagy,cellular response to nitrogen starvation,macroautophagy,membrane organization,autophagosome maturation
ventral / dorsal	Q96AX1	Q96AX1	0.275913	0.275913	0.508831	10	0.266497	0.266497	Q96AX1	VPS33A	Vacuolar protein sorting-associated protein 33A	VP33A_HUMAN	22	21.076	1.21076	ventral	dorsal	lysosomal membrane,early endosome,late endosome,autophagosome,clathrin-coated vesicle,HOPS complex,late endosome membrane,perinuclear region of cytoplasm,AP-3 adaptor complex,clathrin complex	protein binding	vesicle docking involved in exocytosis,endosome to lysosome transport,protein transport,vesicle-mediated transport,platelet formation,melanosome localization,lysosome localization,regulation of lysosomal lumen pH,regulation of developmental pigmentation,autophagosome maturation
ventral / dorsal	Q8WZA2	Q8WZA2	-0.265694	0.265694	0.508831	5	-0.354618	0.354618	Q8WZA2	RAPGEF4	Rap guanine nucleotide exchange factor 4	RPGF4_HUMAN	13	-16.8202	0.831798	ventral	dorsal	cytosol,plasma membrane,membrane	guanyl-nucleotide exchange factor activity,Ras guanyl-nucleotide exchange factor activity,protein binding,Ras GTPase binding,cAMP binding	G-protein coupled receptor signaling pathway,small GTPase mediated signal transduction,calcium ion regulated exocytosis,regulation of exocytosis,cAMP-mediated signaling,insulin secretion,positive regulation of GTPase activity,regulation of insulin secretion
ventral / dorsal	Q86X10	Q86X10	-0.221695	0.221695	0.508831	5	-0.237085	0.237085	Q86X10	RALGAPB	Ral GTPase-activating protein subunit beta	RLGPB_HUMAN	20	-14.2442	0.857558	ventral	dorsal		GTPase activator activity,protein heterodimerization activity	regulation of small GTPase mediated signal transduction,activation of GTPase activity
ventral / dorsal	Q9P0L0	Q9P0L0	0.127614	0.127614	0.508831	35	0.197247	0.197247	Q9P0L0	VAPA	Vesicle-associated membrane protein-associated protein A	VAPA_HUMAN	10	9.24857	1.09249	ventral	dorsal	Golgi membrane,endoplasmic reticulum,endoplasmic reticulum membrane,plasma membrane,microtubule cytoskeleton,integral component of membrane,nuclear membrane,vesicle,azurophil granule membrane,endoplasmic reticulum exit site,bicellular tight junction,perinuclear region of cytoplasm	signal transducer activity,protein binding,microtubule binding,protein domain specific binding,FFAT motif binding,cadherin binding,protein heterodimerization activity	ER to Golgi vesicle-mediated transport,signal transduction,cell death,sphingolipid biosynthetic process,neuron projection development,positive regulation of I-kappaB kinase/NF-kappaB signaling,neutrophil degranulation,positive regulation by host of viral release from host cell,negative regulation by host of viral genome replication,positive regulation by host of viral genome replication,membrane …
ventral / dorsal	P07737	P07737	0.302988	0.302988	0.510725	45	0.251581	0.251581	P07737	PFN1	Profilin-1	PROF1_HUMAN	16	23.3697	1.2337	ventral	dorsal	nucleus,cytoplasm,cytosol,cytoskeleton,focal adhesion,cell cortex,membrane,extracellular exosome,blood microparticle	adenyl-nucleotide exchange factor activity,RNA binding,actin binding,actin monomer binding,protein binding,phosphatidylinositol-4,5-bisphosphate binding,Rho GTPase binding,cadherin binding,proline-rich region binding	neural tube closure,regulation of transcription from RNA polymerase II promoter,positive regulation of epithelial cell migration,actin cytoskeleton organization,negative regulation of actin filament polymerization,positive regulation of actin filament polymerization,negative regulation of actin filament bundle assembly,positive regulation of actin filament bundle assembly,positive regulation of A…
ventral / dorsal	Q9HB71	Q9HB71	0.211118	0.211118	0.510725	15	0.272461	0.272461	Q9HB71	CACYBP	Calcyclin-binding protein	CYBP_HUMAN	15	15.7585	1.15758	ventral	dorsal	nuclear envelope lumen,nucleoplasm,cytosol,SCF ubiquitin ligase complex,beta-catenin destruction complex,neuron projection,cell body,extracellular exosome	protein binding,protein domain specific binding,ubiquitin protein ligase binding,protein homodimerization activity	aging,positive regulation of DNA replication,cardiac muscle cell differentiation,response to growth hormone,negative regulation of cell death,cellular response to calcium ion,cellular response to leukemia inhibitory factor
ventral / dorsal	Q27J81	Q27J81	0.185754	0.185754	0.510725	15	0.203452	0.203452	Q27J81	INF2	Inverted formin-2	INF2_HUMAN	45	13.7411	1.13741	ventral	dorsal	perinuclear region of cytoplasm	actin binding,Rho GTPase binding	actin cytoskeleton organization,regulation of mitochondrial fission
ventral / dorsal	Q9UBQ7	Q9UBQ7	0.133854	0.133854	0.513033	30	0.276755	0.276755	Q9UBQ7	GRHPR	Glyoxylate reductase/hydroxypyruvate reductase	GRHPR_HUMAN	22	9.72211	1.09722	ventral	dorsal	cytoplasm,peroxisomal matrix,cytosol,extracellular exosome	glycerate dehydrogenase activity,hydroxypyruvate reductase activity,glyoxylate reductase (NADP) activity,carboxylic acid binding,protein homodimerization activity,NAD binding,NADPH binding	excretion,metabolic process,cellular nitrogen compound metabolic process,dicarboxylic acid metabolic process,protein oligomerization,oxidation-reduction process
ventral / dorsal	P60709;P63261	P60709;P63261	-0.0523963	0.0523963	0.513033	70	0.153502	0.153502	P60709;P63261	ACTB;ACTG1	Actin, cytoplasmic 1;Actin, cytoplasmic 2	ACTB_HUMAN;ACTG_HUMAN	17	-3.56668	0.964333	ventral	dorsal	nuclear chromatin,extracellular space,nucleoplasm,cytoplasm,cytosol,cytoskeleton,plasma membrane,focal adhesion,membrane,intracellular ribonucleoprotein complex,cortical cytoskeleton,vesicle,NuA4 histone acetyltransferase complex,cytoplasmic ribonucleoprotein granule,myelin sheath,protein complex,extracellular exosome,blood microparticle,dense body;extracellular space,nucleus,cytosol,cytoskeleton…	structural constituent of cytoskeleton,protein binding,ATP binding,kinesin binding,Tat protein binding,identical protein binding,nitric-oxide synthase binding,structural constituent of postsynaptic actin cytoskeleton,RNA polymerase II core promoter proximal region sequence-specific DNA binding,RNA polymerase II distal enhancer sequence-specific DNA binding,nucleosomal DNA binding;structural const…	retina homeostasis,movement of cell or subcellular component,protein deubiquitination,substantia nigra development,cell junction assembly,Fc-gamma receptor signaling pathway involved in phagocytosis,ATP-dependent chromatin remodeling,positive regulation of gene expression, epigenetic,vascular endothelial growth factor receptor signaling pathway,ephrin receptor signaling pathway,membrane organizat…
ventral / dorsal	P68032	P68032	-0.0116747	0.0116747	0.513033	125	0.228173	0.228173	P68032	ACTC1	Actin, alpha cardiac muscle 1	ACTC_HUMAN	37	-0.805964	0.99194	ventral	dorsal	extracellular space,cytoplasm,cytosol,actin filament,focal adhesion,membrane,sarcomere,lamellipodium,filopodium,I band,actomyosin, actin portion,cell body,extracellular exosome,blood microparticle	ATP binding,ATPase activity,myosin binding	apoptotic process,positive regulation of gene expression,actin filament-based movement,muscle filament sliding,skeletal muscle thin filament assembly,actomyosin structure organization,actin-myosin filament sliding,response to drug,negative regulation of apoptotic process,response to ethanol,cardiac myofibril assembly,cardiac muscle tissue morphogenesis,heart contraction,cardiac muscle contraction…
ventral / dorsal	Q16629	Q16629	0.27644	0.27644	0.515849	10	0.296109	0.296109	Q16629	SRSF7	Serine/arginine-rich splicing factor 7	SRSF7_HUMAN	3	21.1202	1.2112	ventral	dorsal	nucleus,nucleoplasm,cytoplasm,host cell,extracellular exosome	RNA binding,protein binding,zinc ion binding,protein domain specific binding	mRNA splicing, via spliceosome,termination of RNA polymerase II transcription,mRNA processing,RNA export from nucleus,mRNA export from nucleus,RNA splicing,mRNA 3'-end processing,negative regulation of mRNA splicing, via spliceosome
ventral / dorsal	P55036	P55036	0.636238	0.636238	0.52248	15	0.419586	0.419586	P55036	PSMD4	26S proteasome non-ATPase regulatory subunit 4	PSMD4_HUMAN	10	55.4271	1.55427	ventral	dorsal	proteasome complex,nucleus,nucleoplasm,cytosol,proteasome regulatory particle, base subcomplex,proteasome accessory complex	RNA binding,protein binding,polyubiquitin binding,identical protein binding	MAPK cascade,protein polyubiquitination,stimulatory C-type lectin receptor signaling pathway,antigen processing and presentation of exogenous peptide antigen via MHC class I, TAP-dependent,regulation of cellular amino acid metabolic process,negative regulation of G2/M transition of mitotic cell cycle,protein deubiquitination,anaphase-promoting complex-dependent catabolic process,SCF-dependent pro…
ventral / dorsal	O60503	O60503	-0.562661	0.562661	0.52248	5	-0.679581	0.679581	O60503	ADCY9	Adenylate cyclase type 9	ADCY9_HUMAN	15	-32.2948	0.677052	ventral	dorsal	plasma membrane,integral component of plasma membrane,guanylate cyclase complex, soluble,integral component of membrane,axon,dendrite	adenylate cyclase activity,guanylate cyclase activity,ATP binding,metal ion binding	renal water homeostasis,cAMP biosynthetic process,cGMP biosynthetic process,signal transduction,adenylate cyclase-activating G-protein coupled receptor signaling pathway,activation of adenylate cyclase activity,adenylate cyclase-inhibiting G-protein coupled receptor signaling pathway,activation of protein kinase A activity,intracellular signal transduction,cellular response to glucagon stimulus,a…
ventral / dorsal	O60814;P57053;P58876;P62807;Q5QNW6;Q93079;Q99877;Q99879	O60814;P57053;P58876;P62807;Q5QNW6;Q93079;Q99877;Q99879	0.474986	0.474986	0.52248	10	0.869659	0.869659	O60814;P57053;P58876;P62807;Q5QNW6;Q93079;Q99877;Q99879	HIST1H2BK;H2BFS;HIST1H2BD;HIST1H2BC;HIST2H2BF;HIST1H2BH;HIST1H2BN;HIST1H2BM	Histone H2B type 1-K;Histone H2B type F-S;Histone H2B type 1-D;Histone H2B type 1-C/E/F/G/I;Histone H2B type 2-F;Histone H2B type 1-H;Histone H2B type 1-N;Histone H2B type 1-M	H2B1K_HUMAN;H2BFS_HUMAN;H2B1D_HUMAN;H2B1C_HUMAN;H2B2F_HUMAN;H2B1H_HUMAN;H2B1N_HUMAN;H2B1M_HUMAN	2	38.9904	1.3899	ventral	dorsal	nucleosome,extracellular space,nucleus,nucleoplasm,cytosol;nucleosome,extracellular space,nucleus,nucleoplasm,cytosol;nucleosome,nucleus,nucleoplasm,cytosol,extracellular exosome;nucleosome,extracellular space,nucleus,nucleoplasm,cytosol,extracellular exosome;nucleosome,nucleus,nucleoplasm,cytosol,extracellular exosome;nucleosome,nucleus,nucleoplasm,cytosol,extracellular exosome;nucleosome,nucleu…	molecular_function,DNA binding,protein heterodimerization activity;DNA binding,protein heterodimerization activity;molecular_function,DNA binding,protein heterodimerization activity;DNA binding,protein binding,protein heterodimerization activity;molecular_function,DNA binding,protein heterodimerization activity;DNA binding,protein heterodimerization activity;DNA binding,protein heterodimerization…	innate immune response in mucosa,nucleosome assembly,protein ubiquitination,antibacterial humoral response,killing of cells of other organism,defense response to Gram-negative bacterium,defense response to Gram-positive bacterium,Requires Ontology;innate immune response in mucosa,nucleosome assembly,antibacterial humoral response,substantia nigra development,defense response to Gram-positive bact…
ventral / dorsal	Q5W0Z9	Q5W0Z9	0.426114	0.426114	0.52248	5	0.437547	0.437547	Q5W0Z9	ZDHHC20	Probable palmitoyltransferase ZDHHC20	ZDH20_HUMAN	3	34.3609	1.34361	ventral	dorsal	plasma membrane,membrane,integral component of membrane	palmitoyltransferase activity,protein-cysteine S-palmitoyltransferase activity	protein palmitoylation
ventral / dorsal	O75367	O75367	0.317984	0.317984	0.52248	30	0.166467	0.166467	O75367	H2AFY	Core histone macro-H2A.1	H2AY_HUMAN	16	24.6588	1.24659	ventral	dorsal	nuclear chromosome,nuclear chromosome, telomeric region,nucleosome,nuclear chromatin,condensed chromosome,sex chromatin,Barr body,nucleus,pericentric heterochromatin,nucleolus,extracellular exosome,ESC/E(Z) complex	rDNA binding,RNA polymerase II regulatory region sequence-specific DNA binding,RNA polymerase II core promoter sequence-specific DNA binding,core promoter sequence-specific DNA binding,DNA binding,protein binding,double-stranded methylated DNA binding,enzyme binding,protein kinase binding,protein serine/threonine kinase inhibitor activity,chromatin DNA binding,nucleosomal DNA binding,transcriptio…	negative regulation of transcription from RNA polymerase II promoter,nucleosome assembly,chromatin silencing,dosage compensation,chromatin modification,regulation of lipid metabolic process,negative regulation of histone phosphorylation,positive regulation of maintenance of mitotic sister chromatid cohesion,regulation of gene expression, epigenetic,positive regulation of keratinocyte differentiat…
ventral / dorsal	P11047	P11047	-0.213885	0.213885	0.52248	45	-0.171812	0.171812	P11047	LAMC1	Laminin subunit gamma-1	LAMC1_HUMAN	37	-13.7788	0.862212	ventral	dorsal	extracellular region,basement membrane,laminin-1 complex,extracellular space,endoplasmic reticulum lumen,extracellular matrix,laminin-10 complex,laminin-11 complex,extracellular exosome	extracellular matrix structural constituent	protein complex assembly,cell adhesion,endoderm development,cell migration,extracellular matrix disassembly,extracellular matrix organization,hemidesmosome assembly,substrate adhesion-dependent cell spreading,post-translational protein modification,cellular protein metabolic process,system development,positive regulation of epithelial cell proliferation,basement membrane assembly
ventral / dorsal	P00492	P00492	0.139278	0.139278	0.52248	35	0.264434	0.264434	P00492	HPRT1	Hypoxanthine-guanine phosphoribosyltransferase	HPRT_HUMAN	17	10.1354	1.10135	ventral	dorsal	cytoplasm,cytosol,extracellular exosome	nucleotide binding,magnesium ion binding,hypoxanthine phosphoribosyltransferase activity,protein binding,identical protein binding,protein homodimerization activity,guanine phosphoribosyltransferase activity	response to amphetamine,purine nucleotide biosynthetic process,purine ribonucleoside salvage,adenine salvage,guanine salvage,grooming behavior,locomotory behavior,cytolysis,striatum development,cerebral cortex neuron differentiation,central nervous system neuron development,IMP salvage,dopamine metabolic process,purine-containing compound salvage,hypoxanthine salvage,positive regulation of dopami…
ventral / dorsal	P35579	P35579	-0.107016	0.107016	0.52248	110	-0.116652	0.116652	P35579	MYH9	Myosin-9	MYH9_HUMAN	127	-7.14937	0.928506	ventral	dorsal	stress fiber,ruffle,uropod,nucleus,cytoplasm,spindle,actomyosin contractile ring,cytosol,plasma membrane,brush border,cell-cell adherens junction,actin cytoskeleton,membrane,myosin II complex,extracellular matrix,cell leading edge,neuromuscular junction,cleavage furrow,actomyosin,protein complex,extracellular exosome,myosin II filament,immunological synapse,focal adhesion,COP9 signalosome,integri…	microfilament motor activity,RNA binding,motor activity,actin binding,protein binding,calmodulin binding,ATP binding,ATPase activity,protein domain specific binding,actin-dependent ATPase activity,protein homodimerization activity,protein anchor,ADP binding,cadherin binding,actin filament binding	meiotic spindle organization,angiogenesis,in utero embryonic development,establishment of T cell polarity,membrane protein ectodomain proteolysis,phagocytosis, engulfment,integrin-mediated signaling pathway,myoblast fusion,regulation of cell shape,protein transport,actin filament-based movement,platelet formation,monocyte differentiation,actomyosin structure organization,actin cytoskeleton reorga…
ventral / dorsal	P60842	P60842	0.0209105	0.0209105	0.527068	35	0.162153	0.162153	P60842	EIF4A1	Eukaryotic initiation factor 4A-I	IF4A1_HUMAN	23	1.45996	1.0146	ventral	dorsal	cytoplasm,cytosol,membrane,eukaryotic translation initiation factor 4F complex,extracellular matrix,extracellular exosome,nucleus	RNA cap binding,RNA binding,double-stranded RNA binding,mRNA binding,translation initiation factor activity,ATP-dependent RNA helicase activity,helicase activity,protein binding,ATP binding,translation factor activity, RNA binding	nuclear-transcribed mRNA poly(A) tail shortening,translational initiation,regulation of gene expression,RNA secondary structure unwinding,viral process
ventral / dorsal	P49591	P49591	0.0859965	0.0859965	0.529924	55	0.174638	0.174638	P49591	SARS	Serine--tRNA ligase, cytoplasmic	SYSC_HUMAN	32	6.14206	1.06142	ventral	dorsal	cytoplasm,cytosol,extracellular exosome	RNA binding,serine-tRNA ligase activity,ATP binding,selenocysteine-tRNA ligase activity	translation,tRNA aminoacylation for protein translation,seryl-tRNA aminoacylation,tRNA processing,selenocysteine metabolic process,selenocysteinyl-tRNA(Sec) biosynthetic process
ventral / dorsal	P20645	P20645	-0.374522	0.374522	0.531589	5	-0.379083	0.379083	P20645	M6PR	Cation-dependent mannose-6-phosphate receptor	MPRD_HUMAN	6	-22.8639	0.771361	ventral	dorsal	lysosomal membrane,endosome,late endosome,trans-Golgi network,plasma membrane,integral component of plasma membrane,membrane,transport vesicle,clathrin-coated vesicle membrane,trans-Golgi network membrane,perinuclear region of cytoplasm,retromer complex	transmembrane signaling receptor activity,protein binding,mannose binding,mannose transmembrane transporter activity,retromer complex binding	receptor-mediated endocytosis,signal transduction,endosome to lysosome transport,mannose transport,secretion of lysosomal enzymes,membrane organization
ventral / dorsal	O43390	O43390	0.26824	0.26824	0.531589	15	0.279726	0.279726	O43390	HNRNPR	Heterogeneous nuclear ribonucleoprotein R	HNRPR_HUMAN	13	20.4337	1.20434	ventral	dorsal	nucleoplasm,spliceosomal complex,endoplasmic reticulum,dendrite,growth cone,intracellular ribonucleoprotein complex,axon terminus,catalytic step 2 spliceosome,nucleolus	RNA binding,mRNA 3'-UTR binding,protein binding	mRNA splicing, via spliceosome,mRNA processing,circadian rhythm,RNA metabolic process,negative regulation of catalytic activity,positive regulation of mRNA catabolic process,mRNA destabilization
ventral / dorsal	Q9Y2X7	Q9Y2X7	-0.22727	0.22727	0.531589	10	-0.227322	0.227322	Q9Y2X7	GIT1	ARF GTPase-activating protein GIT1	GIT1_HUMAN	21	-14.575	0.85425	ventral	dorsal	cytosol,focal adhesion,membrane	GTPase activator activity,protein binding,protein complex binding,metal ion binding	regulation of G-protein coupled receptor protein signaling pathway,regulation of cytokinesis,positive regulation of GTPase activity,ephrin receptor signaling pathway
ventral / dorsal	P69849;Q15155;Q5JPE7	P69849;Q15155;Q5JPE7	-0.237999	0.237999	0.532537	10	-0.204618	0.204618	P69849;Q15155;Q5JPE7	NOMO3;NOMO1;NOMO2	Nodal modulator 3;Nodal modulator 1;Nodal modulator 2	NOMO3_HUMAN;NOMO1_HUMAN;NOMO2_HUMAN	36	-15.208	0.84792	ventral	dorsal	cellular_component,integral component of membrane;membrane,integral component of membrane;endoplasmic reticulum membrane,integral component of membrane	molecular_function,carbohydrate binding;molecular_function,carbohydrate binding;protein binding,carbohydrate binding	biological_process;biological_process;protein destabilization
ventral / dorsal	P28072	P28072	-0.228017	0.228017	0.532537	10	-0.266639	0.266639	P28072	PSMB6	Proteasome subunit beta type-6	PSB6_HUMAN	6	-14.6193	0.853807	ventral	dorsal	proteasome complex,nucleus,nucleoplasm,cytosol,proteasome core complex,proteasome core complex, beta-subunit complex,extracellular exosome	endopeptidase activity,threonine-type endopeptidase activity,cadherin binding	MAPK cascade,protein polyubiquitination,stimulatory C-type lectin receptor signaling pathway,antigen processing and presentation of exogenous peptide antigen via MHC class I, TAP-dependent,regulation of cellular amino acid metabolic process,negative regulation of G2/M transition of mitotic cell cycle,viral process,protein deubiquitination,anaphase-promoting complex-dependent catabolic process,SCF…
[truncated: 2,045 more rows]

## Sheet: Regulated Proteins
Comparison (group1/group2)	Group	ProteinGroups	AVG Log2 Ratio	Absolute AVG Log2 Ratio	Qvalue	# of Ratios	[DEPRECATED] AVG Log2 Ratio	[DEPRECATED] Absolute AVG Log2 Ratio	UniProtIds	Genes	ProteinDescriptions	ProteinNames	# Unique Total Peptides	% Change	Ratio	Condition Numerator	Condition Denominator	GO Cellular Component	GO Molecular Function	GO Biological Process
[truncated: 10 more rows]

## Sheet: PD Proteine
Comparison (group1/group2)	Group	ProteinGroups	AVG Log2 Ratio	Absolute AVG Log2 Ratio	Qvalue	# of Ratios	[DEPRECATED] AVG Log2 Ratio	[DEPRECATED] Absolute AVG Log2 Ratio	UniProtIds	Genes	ProteinDescriptions	ProteinNames	# Unique Total Peptides	% Change	Ratio	Condition Numerator	Condition Denominator	GO Cellular Component	GO Molecular Function	GO Biological Process
[truncated: 5 more rows]

[truncated: 3 more sheets: Volcano Plot, Data Boxplots, Boxplots]
